# Supplementary material for: Loss of swiss cheese in Neurons Contributes to Neurodegeneration with Mitochondria Abnormalities, Reactive Oxygen Species Acceleration and Accumulation of Lipid Droplets in Drosophila Brain
Source: Int J Mol Sci. 2021 Jul 31;22(15):8275. doi: 10.3390/ijms22158275 (PMC8347196; doi:10.3390/ijms22158275)
Supplement: Supplementary file 1 [file ijms-22-08275-s001.zip]

Archive with 3 entries (3 files):
- Supplementary Data 2.pdf
- Supplementary Data 3.xlsx
- Supplementary Figures.pdf
