# Supplementary material for: Loss of swiss cheese in Neurons Contributes to Neurodegeneration with Mitochondria Abnormalities, Reactive Oxygen Species Acceleration and Accumulation of Lipid Droplets in Drosophila Brain
Source: Int J Mol Sci. 2021 Jul 31;22(15):8275. doi: 10.3390/ijms22158275 (PMC8347196; doi:10.3390/ijms22158275)
Supplement: Supplementary file 1 [file ijms-22-08275-s001.zip › Supplementary Data 3.xlsx]

## Sheet: 1 (t - up)
aay	2.48	0.0047		Column A	Upregulated genes in whole flies with neuronal sws knockdown (elav-GAL4;UAS-sws-RNAi) compared to control (CantonS)
AcCoAS	2.16	0.0078			Result of transcriptomic analysis (Fold chage > 2; FDR < 0,05)
Acox57D-p	3.45	0.0012			Total number = 647
AdenoK	3.58	0.0044
Agpat2	2.76	0.0019		Column B	Fold change (total mRNA of the gene in flies with neuronal sws knockdown relative to the control)
AkhR	3.1	0.0111
alpha-Est2	5.56	0.0033		Column C	FDR-adjusted p-value for differential expression comparison assessed with TAC4.0 software
Ance-3	2.5	0.0149
Ance-5	5.89	0.0014
aralar1	2.57	0.005
Arc42	2.54	0.0009
arg	2.34	0.0287
Arr1	2.19	0.0125
Arr2	2.01	0.0097
ATPsynbeta	2.38	0.0173
AttD	4.14	0.0043
beat-Ic	2.1	0.0117
bgm	2.13	0.0086
Bmcp	2.32	0.0021
Cat	2.2	0.0149
Cbl	2.03	0.0013
CCHa2	3.13	0.001
Cda9	8.84	0.0003
cDIP	32.77	0.0001
CecC	5.44	0.0061
ced-6	2.34	0.0124
CG10031	2.87	0.0059
CG10184	2.02	0.0046
CG10208	8.04	1.67e-05
CG10361	2.03	0.0375
CG10469	4.37	0.0007
CG10479	2.57	0.0351
CG10560	2.83	0.0029
CG10562	2.13	0.0332
CG10621	2.05	0.0221
CG10659	4.69	0.0033
CG10799	2.29	0.0325
CG10863	2.24	0.0076
CG10910	4.61	0.0006
CG10943	4.5	0.0003
CG10960	2.06	0.0097
CG10962	4.15	0.0015
CG11149	2.45	0.0111
CG11340	2.11	0.0008
CG11384	2.19	0.0028
CG11395	4.59	0.0047
CG11459	2.18	0.0089
CG11672	9.39	0.0001
CG11841	2.49	0.0035
CG11842	2.21	0.0122
CG11854	2.43	0.0144
CG11889	3.37	0.0035
CG11891	3.38	0.0014
CG11899	2.82	0.0017
CG11911	3.64	0.0076
CG11961	2.25	0.0033
CG1208	2.38	0.0457
CG1213	2.25	0.0122
CG12171	2.32	0.008
CG12224	2.68	0.0041
CG12256	2.86	0.0007
CG12321	2.2	0.0054
CG12338	2.02	0.0222
CG12483	2.23	0.0026
CG12512	2.01	0.0017
CG12643	4.88	0.0068
CG12721	2.36	0.0028
CG12766	2.49	0.0307
CG12858	4	0.0003
CG13056	2.27	0.0044
CG13077	3.02	0.0013
CG13086	2.51	0.0113
CG1315	3.29	0.0015
CG13283	3.46	0.0061
CG13285	8.15	2.25e-05
CG13324	38.75	5.45e-06
CG13325	2.91	0.0181
CG13360	2.13	0.0087
CG13607	3.16	0.0026
CG13618	5.09	0.0022
CG13646	2.03	0.0103
CG13675	2.67	0.0014
CG13795	2.93	0.0045
CG13796	2.02	0.0181
CG13806	2.22	0.0039
CG13877	2.04	0.0059
CG13905	4.36	0.0026
CG13912	2.68	0.0086
CG14125	19.35	4.28e-05
CG14160	2.19	0.003
CG14196	2.03	0.0115
CG14205	2.12	0.0178
CG14219	2.03	0.0174
CG14273	2.21	0.0021
CG14495	2.41	0.0051
CG14499	7.03	0.0033
CG14500	14.01	0.0003
CG14528	6.01	0.0011
CG14630	3.56	0.005
CG1468	3.02	0.0074
CG14820	5.67	0.0015
CG14957	5.34	0.001
CG14963	3.73	0.0003
CG14989	2.08	0.007
CG15067	2.14	0.0282
CG15068	3.66	0.0061
CG15093	2.56	0.0044
CG15120	3.26	0.0032
CG15152	2.64	0.0042
CG15153	2.77	0.0005
CG15170	3.24	0.0083
CG15199	2.62	0.0289
CG15255	2.87	0.0111
CG15263	172.31	1.38e-05
CG15293	3.49	0.0188
CG15423	3.77	0.0026
CG15531	4.5	0.01
CG15553	3.44	0.0003
CG15717	2.74	0.0079
CG15772	2.3	0.0042
CG15865	2.82	0.0012
CG1648	2.63	0.0016
CG1665	2.74	0.0031
CG16704	10.49	0.0004
CG16772	2.44	0.0141
CG16775	2.06	0.0048
CG16799	2.02	0.0013
CG16836	9.84	0.0019
CG16898	3.72	0.0177
CG16904	3.1	0.0385
CG1695	5.44	2.25e-05
CG16965	3.18	0.0059
CG16985	2.41	0.011
CG16986	3	0.0051
CG17109	2.14	0.0051
CG17189	2.94	0.0155
CG17221	2.28	0.004
CG17224	2.02	0.0014
CG17244	3.47	0.0018
CG17264	3.08	0.0002
CG17294	2.79	0.0004
CG17333	2.35	0.0138
CG17350	2.87	0.001
CG17352	2.75	0.0053
CG17597	2.1	0.0048
CG17636	6.11	7.04e-05
CG1773	3.08	0.0039
CG17739	2.45	0.0048
CG17751	4.32	0.0026
CG17928	3.13	0.009
CG17929	2.09	0.0026
CG18003	2.92	0.0033
CG18107	6.07	0.0039
CG18135	2.3	0.003
CG18249	2.12	0.0132
CG18302	2.56	0.0471
CG18473	2.23	0.003
CG18477	4.76	5.48e-05
CG18547	2.81	0.0084
CG18577	4.62	0.0016
CG18585	3.41	0.0428
CG18609	6.05	0.0075
CG18744	2.66	0.0021
CG18748	2.33	0.02
CG18858	2.34	0.002
CG1942	2.07	0.003
CG1969	2.23	0.0031
CG2016	2.08	0.0033
CG2107	2.11	0.0077
CG2145	2.15	0.0129
CG2493	2.49	0.0169
CG2736	2.82	0.0043
CG30008	2.38	0.048
CG30026	2.82	0.0039
CG30080	2.67	0.0005
CG30083	2.44	0.0294
CG30090	2.06	0.0113
CG30091	2.38	0.006
CG30098	2.86	0.0022
CG30148	7.25	0.0009
CG30154	2.32	0.0155
CG30160	2	0.0241
CG30203	2.08	0.002
CG30280	2.45	0.0021
CG30281	2.31	0.0063
CG30289	3.49	0.0093
CG30345	2.01	0.0095
CG30479	2.03	0.0055
CG30503	4.07	0.001
CG3091	2.13	0.0152
CG31077	28.39	0.0003
CG31089	2.78	0.0312
CG31091	6.49	0.0123
CG31098	2.34	0.0091
CG31102	2.17	0.013
CG31104	4.56	0.0019
CG31148	2.32	0.0332
CG31205	9.8	0.0012
CG31300	2.54	0.007
CG31326	5.36	0.0016
CG31446	4.34	0.0076
CG31516	2.34	0.0021
CG31548	2.04	0.019
CG31606	3.55	0.0013
CG31689	2.09	0.0126
CG31769	2.82	0.0098
CG31776	2.64	0.0018
CG31777	2.88	0.0043
CG31778	4.41	0.0068
CG31793	5.31	0.0005
CG31809	2.4	0.0087
CG31810	3.66	0.0109
CG31835	9.55	0.0008
CG31955	4.31	0.0004
CG31974	2.01	0.007
CG32032	2.19	0.0024
CG32054	2.95	0.0035
CG32107	2.55	0.0019
CG32115	2.21	0.0054
CG32195	2.36	0.0035
CG32225	2.35	0.0045
CG32335	2.46	0.0335
CG32368	8.12	0.0003
CG32379	2.82	0.003
CG3246	2.13	0.044
CG32506	3.03	0.0008
CG32521	2.04	0.0196
CG32544	2.2	0.0027
CG32557	4.3	0.0011
CG32633	2.01	0.0158
CG32698	3.76	0.0001
CG32850	21.9	2.41e-05
CG32984	5.42	0.0003
CG3301	2.16	0.0124
CG33080	2.11	0.0012
CG33120	2.17	0.0337
CG33127	2.26	0.0311
CG33282	3.08	0.0034
CG33307	4.63	0.0039
CG33470	2.75	0.0131
CG33474	4.21	0.0027
CG33493	2.4	0.0099
CG33494	2.97	0.0027
CG33514	3.35	0.0073
CG3397	19.52	3.34e-05
CG34025	4.87	0.0002
CG34026	3.58	0.0017
CG34040	7.25	0.0018
CG34041	3.94	0.0026
CG34054	2.56	0.0046
CG34136	2.81	0.0116
CG34171	2.03	0.0068
CG34288	2.21	0.0063
CG34331	5.04	0.0035
CG34424	2.44	0.0051
CG34452	4.56	0.0022
CG3505	2.13	0.0039
CG3603	2.54	0.0039
CG3609	2.88	0.0222
CG3734	2.78	0.0074
CG3739	2.84	0.0434
CG3829	2.02	0.0277
CG3906	3.69	0.0059
CG3987	3.08	0.007
CG40006	2.11	0.0185
CG4019	2.07	0.014
CG40198	3.51	0.0086
CG40485	3.79	0.0034
CG40486	2.05	0.009
CG4210	10.98	0.0001
CG42246	2.94	0.0181
CG42370	2.27	0.0172
CG4250	2.15	0.0233
CG42508	2.11	0.019
CG42521	3.12	0.0033
CG42788	3.79	0.0034
CG42818	3.51	0.0016
CG42825	2.7	0.0061
CG42846	2.11	0.0264
CG43064	3.37	0.0026
CG43085	4.54	0.0005
CG43102	2.63	0.0033
CG43134	5.66	0.0009
CG4335	2.87	0.003
CG4338	3.41	0.0011
CG4363	3.86	0.0117
CG43673	10.35	0.0005
CG4377	3.51	0.0061
CG43773	2.1	0.0061
CG44013	2.74	0.0092
CG4572	2.17	0.0092
CG45782	2.42	0.0083
CG4596	2.76	0.0015
CG4598	2.32	0.0044
CG4607	2.93	0.0007
CG4666	2.39	0.03
CG4716	122.06	1.38e-05
CG4721	2.18	0.0064
CG4725	2.29	0.0017
CG4729	2.24	0.0014
CG4734	6.02	0.0007
CG4757	19.44	1.69e-05
CG4783	2.71	0.0017
CG4822	2.43	0.0181
CG5044	2.62	0.0128
CG5096	2.19	0.0096
CG5126	2.2	0.0291
CG5321	3.7	0.0014
CG5327	2.25	0.0237
CG5390	2.9	0.0093
CG5493	2.72	0.0085
CG5506	2.37	0.0116
CG5724	2.2	0.0036
CG5770	7.94	0.0001
CG5773	2.31	0.0009
CG5860	2.58	0.0035
CG5946	2.61	0.0025
CG5966	6.01	0.0061
CG5999	2.82	0.0075
CG6028	2.54	0.0034
CG6044	4.23	0.0011
CG6055	2.07	0.0062
CG6067	3.13	0.0106
CG6126	2.22	0.0073
CG6178	2.67	0.0068
CG6271	3.47	0.0248
CG6283	3.17	0.0127
CG6415	2.33	0.0213
CG6421	2.01	0.0255
CG6426	2.31	0.0223
CG6429	2.7	0.0138
CG6432	2.99	0.0368
CG6435	6.55	0.0015
CG6462	2.11	0.0008
CG6503	3.81	0.0019
CG6543	2.9	0.0021
CG6660	4.49	0.0148
CG6746	2.21	0.0063
CG6870	2.53	0.0032
CG6903	3.46	8.06e-05
CG6910	2.24	0.0363
CG6984	2.16	0.0244
CG7025	3.39	0.0044
CG7168	2.12	0.0032
CG7231	2.06	0.0196
CG7272	2.42	0.0059
CG7322	2.18	0.023
CG7328	2.23	0.0042
CG7408	7.52	3.44e-05
CG7433	2.43	0.0007
CG7470	2.59	0.0014
CG7530	2.06	0.0111
CG7560	3.17	0.0018
CG7567	3.56	0.0004
CG7631	11.93	0.0006
CG7694	3.42	8.92e-05
CG7829	2.75	0.0059
CG7920	2.81	0.0061
CG7966	2.24	0.0126
CG7968	2.44	0.0365
CG7997	2.03	0.0107
CG8028	2.28	0.0017
CG8034	2.36	0.0097
CG8066	2.56	0.0011
CG8072	3.99	0.0006
CG8100	2.12	0.0008
CG8112	3.53	0.0063
CG8129	4.34	0.0017
CG8132	2.67	0.0059
CG8147	3	0.0115
CG8358	2.11	0.0264
CG8539	4.11	0.0012
CG8550	2.97	0.0024
CG8578	2.09	0.0012
CG8586	2.87	0.0035
CG8628	82.16	2.25e-05
CG8661	2.46	0.016
CG8745	2.29	0.0055
CG8773	2.04	0.0154
CG8909	2.1	0.0048
CG9270	2.41	0.0006
CG9319	2.1	0.0042
CG9391	2.17	0.0034
CG9396	3.51	0.0022
CG9449	2.01	0.0213
CG9458	5.04	0.0052
CG9459	4.26	0.0259
CG9509	3.58	0.0004
CG9510	4.87	0.0017
CG9631	2.59	0.0085
CG9649	3.66	0.003
CG9682	2.63	0.0012
CG9691	2.49	0.0109
CG9837	3.69	0.0067
CG9886	2.4	0.0076
CG9903	2.47	0.0169
CG9928	2.51	0.0352
CG9953	2.18	0.0095
Cht8	4.34	0.0035
Cht9	3.17	0.0133
Cpn	2.03	0.0323
Cpr57A	7.62	2.25e-05
Cpr60D	2.06	0.0418
Cpr67Fb	6.04	0.0004
Cpr72Ec	9.77	0.0003
CR32636	2.16	0.0081
CR43242	2.22	0.0162
CR44640	3.92	0.0004
CR45415	2.16	0.0022
cry	2.46	0.0097
Crys	2.18	0.0351
Cyp12a4	2.69	0.0022
Cyp12a5	2.4	0.0087
Cyp309a1	2.44	0.0458
Cyp309a2	5.19	0.0003
Cyp4ac1	13.21	2.78e-05
Cyp4ac3	2.35	0.02
Cyp4d14	2.45	0.0109
Cyp4d8	2.13	0.0029
Cyp4e3	2.26	0.0046
Cyp4p2	3.52	0.0002
Cyp6a13	2	0.0059
Cyp6a14	2.29	0.0031
Cyp6a16	2.06	0.0056
Cyp6a18	4.48	7.92e-05
Cyp6a22	2.29	0.0084
Cyp6a23	3.94	0.0019
Cyp6d4	2.58	0.0159
Cyp6t1	4.49	0.0044
Cyp9b1	2.25	0.0146
Cyp9b2	3.19	0.003
Cyp9h1	2.31	0.0083
Cyt-b5-r	2.64	0.0255
DhpD	2.18	0.0053
DIP-delta	2.22	0.0067
dj-1beta	2.1	0.0056
dlg1	3.05	0.0014
DNaseII	2.5	0.0062
dob	4.65	0.0014
DptB	4.33	0.0024
dsb	2.5	0.0106
Dup99B	219.81	1.22e-07
edin	3.01	0.0291
Efr	2.08	0.0062
Eip63F-1	2.01	0.0059
Eip75B	2.16	0.0022
Ekar	8.78	1.69e-05
Elal	2.69	0.0133
Ent1	2.47	0.0053
Est-Q	2.05	0.0416
Etf-QO	2.36	0.0027
exex	2.05	0.0129
fat-spondin	2.65	0.0148
fbp	2.55	0.0084
Fdh	2.57	0.0022
fit	14.29	0.0018
FMRFa	2.89	0.0035
Fst	2.58	0.0409
Gal	2.56	0.013
Galk	2.47	0.0088
Galphaq	2.18	0.0287
Gart	2.49	0.0299
Gbeta76C	2.27	0.0093
Ggamma1	3	0.0047
Ggamma30A	5.49	0.009
GILT2	3.67	0.0035
Gip	2.46	0.0154
glob1	3.56	0.0053
Glt	2.3	0.0238
GNBP3	2.42	0.0197
Gnmt	2.08	0.0251
gny	2.19	0.0096
Gs1	4.14	0.0006
Gs1l	2.47	0.0039
GstD1	3.41	8.81e-05
GstD2	6.57	3.34e-05
GstD8	2.43	0.0086
GstE10	2.5	0.002
GstE5	2.15	0.0043
GstE7	13.55	7.04e-05
GstE8	2.54	0.0048
GstE9	3.09	0.0066
GstO2	17.43	7.73e-05
GstT4	2.47	0.0099
Hayan	2.27	0.0122
Hex-C	2.18	0.0249
Hf	2.62	0.0052
HipHop	2.46	0.0068
HIPP1	2.17	0.0016
Hn	2.72	0.0261
Hsp26	4.85	3.78e-05
Idgf1	2.02	0.0151
Idgf5	5.99	0.0027
IFT52	2	0.0038
igl	2.89	0.0014
Ilp6	2.05	0.006
Ilp7	2.05	0.0035
IM2	2.26	0.0352
Iml1	6.89	4.23e-05
inaC	3.81	0.0062
inaD	2.67	0.0077
inaF-B	3.89	0.0152
Invadolysin	2.48	0.0069
Inx7	2.33	0.0041
iotaTry	2.75	0.0136
Ipp	2.03	0.0024
Jabba	3.55	0.0042
Jon99Ci	2.01	0.0253
kappaTry	3.24	0.0061
Karl	2	0.0186
Kaz1-ORFB	3.58	0.0017
Kaz-m1	3.52	0.0014
Kmn1	3.67	0.0002
l(3)72Dp	3.23	0.0113
lambdaTry	2.97	0.0255
lectin-37Da	2.21	0.0035
Lectin-galC1	8.31	0.011
lncRNA:CR32553	2.16	0.0081
Lsd-1	3.67	0.0061
Lsp1alpha	6.07	0.0013
Lsp2	9.77	0.0015
lute	2.22	0.0044
Mal-A2	2.27	0.0148
Mal-A3	3.12	0.0164
Mal-A4	3.98	0.0082
Mal-A6	2.8	0.0086
Mal-A8	2.96	0.0123
Mct1	2.09	0.0081
Mdr50	3.42	0.0029
mdy	2.12	0.0399
MED7	2.13	0.0015
melt	2.02	0.0082
Men	2.6	0.0033
Mesh1	2.6	0.0007
Mgstl	2.11	0.0228
Mtk	2.96	0.0039
MtnB	5.12	0.0011
Mtp	2.1	0.0185
Muc68D	9.75	0.0017
Muc68E	2.15	0.022
Mur29B	3.31	0.0004
myo	2.14	0.0051
Myo61F	2.05	0.0155
NaPi-T	2.37	0.0025
nec	2.13	0.0077
NimB5	2.02	0.0287
NimC1	2.04	0.026
ninaA	2.83	0.0186
ninaE	6.16	0.0145
norpA	2.3	0.005
Npc2d	3.49	0.0457
NPF	2.09	0.0034
Nplp1	3.9	0.0021
Oatp33Ea	2.34	0.0033
Obp18a	16.55	1.38e-05
Obp56d	2.07	0.0027
Obp57b	2.07	0.0116
Obp99b	9.08	8.06e-05
Obp99c	2.78	0.0059
olf186-M	2.11	0.0354
Oxp	2.39	0.0028
P5cr-2	3.73	0.0019
Paics	2.37	0.0109
pcl	2.31	0.0008
Pde9	3.26	0.001
Pdf	5.11	0.0015
pdgy	2.2	0.0021
Pdh	2.82	0.0026
Pdk	2.04	0.0103
Pfas	2.25	0.0109
PGRP-SB1	13	2.27e-05
PGRP-SD	4.46	0.0035
Phae2	2.64	0.0023
phr	6.96	2.25e-05
Pi4KIIalpha	2.01	0.0013
pinta	2.51	0.0226
PIP82	2.47	0.0261
Ppat-Dpck	2.08	0.009
Pph13	2.47	0.0048
PPO1	2.27	0.0291
Ppt2	2.3	0.0079
Prat2	4.06	0.0071
Prx2540-1	3.13	0.0003
Prx2540-2	3.13	0.0003
pst	2.53	0.0048
Pu	2.12	0.0059
pug	2	0.036
Rab39	2.07	0.0048
Rab40	2.42	0.0022
Rab9	2.3	0.0089
Reg-2	2.21	0.0123
regucalcin	3.62	0.0061
RFeSP	13.71	1.38e-05
Rh2	5.22	0.0073
Rh4	6.94	0.0002
Rh5	3.36	0.0211
Rh6	20.12	1.38e-05
RpL12	2.35	0.0046
rtp	6.11	0.0066
salt	2.91	0.0014
se	2.48	0.0012
Sec71	3.95	5.31e-05
shf	2.08	0.0241
Sirup	2.33	0.0031
smp-30	5.05	0.0012
Snmp1	3.67	0.0014
Snoo	5.63	2.27e-05
Sodh-2	6.98	0.0004
Sp7	2.13	0.0035
SPARC	2.72	0.0035
spartin	2.14	0.0045
SPE	2.99	0.0056
sPLA2	2.91	0.0067
Spn28Dc	4.61	0.0001
Spn42Da	2.15	0.0133
St3	3.35	0.0025
stops	2.49	0.0031
Strica	2.5	0.0015
sug	2.28	0.0263
Takl1	2.37	0.0035
Takl2	2.37	0.0245
Tep2	2.38	0.0073
teq	2.87	0.0109
to	19.22	8.06e-05
TotX	3.75	0.0135
trbl	2.03	0.0036
trp	2.47	0.0016
trpl	3.45	0.0008
Tsf1	10.91	0.0061
Tsp42Ec	2.55	0.0034
Tsp42Er	2.35	0.0405
Ugt302E1	2.25	0.0066
Ugt303A1	3.62	0.0039
Ugt304A1	2.13	0.0426
Ugt36A1	2.95	0.0039
Ugt37b1	2.37	0.013
Ugt37D1	2.25	0.0066
UK114	2.94	0.003
Usp16-45	3.47	0.0006
v	2.76	0.0047
Vago	3.18	0.0022
Vha100-5	2.08	0.0154
vib	2.06	0.0012
vnd	3.28	0.0035
y	2.27	0.0018
yellow-f2	2.72	0.016
zetaTry	2.08	0.009

## Sheet: 2 (t - down)
Acp53C14c	-2.42	0.0173		Column A	Downregulated genes in whole flies with neuronal sws knockdown (elav-GAL4;UAS-sws-RNAi) compared to control (CantonS)
Acp62F	-2.22	0.0372			Result of transcriptomic analysis (Fold chage > 2; FDR < 0,05)
Acp76A	-2.89	0.002			Total number = 1002
Actn3	-2.4	0.0117
ACXA	-3.01	0.0039		Column B	Fold change (total mRNA of the gene in flies with neuronal sws knockdown relative to the control)
ACXB	-3.38	0.0014
ACXC	-3	0.0025		Column C	FDR-adjusted p-value for differential expression comparison assessed with TAC4.0 software
Adgf-A2	-2.65	0.0183
Adgf-B	-2.43	0.0048
Adgf-C	-3.02	0.0014
alpha4GT2	-2.53	0.0055
alphaKap4	-3.57	0.0035
Ant2	-2.29	0.0035
aqrs	-2.12	0.0144
Arc1	-2.01	0.0422
Arp53D	-2.05	0.0154
asp	-2.12	0.0031
Asph	-2.5	0.0054
Atg8b	-2.1	0.0057
aurA	-2.05	0.0063
Awh	-2.04	0.0131
azot	-2.05	0.0092
barr	-2.17	0.0012
be	-5.51	0.0001
betaTub85D	-2.04	0.005
B-H2	-2.18	0.0012
BI-1	-2.25	0.0327
bol	-2.51	0.005
boly	-3.05	0.0047
bora	-2.02	0.0057
borr	-2.66	0.0066
brp	-2.93	0.0012
Cad87A	-2.17	0.0019
CAH9	-2.47	0.0014
CBP	-2.24	0.0145
cep290	-2.51	0.0033
Cep97	-2.59	0.0029
CG10077	-2.56	0.0183
CG10164	-2.98	0.0031
CG10177	-2.92	0.0085
CG10202	-2.47	0.0073
CG10254	-2.03	0.005
CG10307	-2.86	0.0006
CG10352	-2.15	0.0089
CG10508	-2.54	0.0073
CG10589	-2.23	0.0054
CG10657	-4.3	0.0003
CG10700	-2.63	0.0007
CG10734	-2.1	0.0223
CG10752	-2.06	0.004
CG10761	-2.56	0.0072
CG10764	-9.92	7.67e-05
CG1077	-2.15	0.005
CG10801	-2.22	0.0165
CG10841	-2.69	0.0034
CG10845	-2.78	0.0218
CG10869	-3.16	0.0053
CG10934	-2.14	0.0066
CG10969	-3.33	0.0034
CG10996	-2.58	0.011
CG11018	-2.07	0.0313
CG11023	-2.92	0.0021
CG11034	-2.58	0.0006
CG11060	-2.04	0.0034
CG11068	-3.19	0.0025
CG11145	-2.74	0.006
CG11192	-2.14	0.0033
CG11226	-2.07	0.006
CG11227	-2.15	0.009
CG11249	-2.24	0.0077
CG11262	-2.44	0.0042
CG11291	-2.87	0.0241
CG11298	-3.04	0.0162
CG11322	-2.04	0.0067
CG11327	-2.18	0.0132
CG11367	-2.48	0.0046
CG11369	-2.51	0.0055
CG1137	-2.58	0.0024
CG11373	-2.14	0.004
CG11379	-2.13	0.0154
CG1138	-2.49	0.0126
CG11404	-2.1	0.0104
CG11475	-2.79	0.0091
CG11505	-2.37	0.0065
CG11600	-2.09	0.0484
CG11629	-3.33	0.0064
CG11630	-2.22	0.0059
CG11634	-2.75	0.0029
CG11635	-2.6	0.0047
CG11663	-2.58	0.0055
CG11666	-2.08	0.0264
CG11697	-2.23	0.0278
CG11703	-2.08	0.0087
CG11929	-2.29	0.0105
CG11983	-2.16	0.0081
CG12061	-2.81	0.0054
CG12069	-2.84	0.0041
CG12126	-2.86	0.0123
CG12147	-2.07	0.0071
CG12163	-2.13	0.0123
CG12179	-3.64	0.0019
CG12184	-2.51	0.011
CG12209	-2.42	0.0275
CG12229	-2.14	0.0211
CG12231	-2.19	0.0178
CG12289	-2.43	0.0185
CG12307	-2.33	0.0179
CG12310	-2.02	0.0233
CG12347	-2.51	0.004
CG12362	-2.02	0.0359
CG12376	-3.29	0.0044
CG12438	-2.05	0.0173
CG12446	-2.3	0.0079
CG12470	-2.03	0.0482
CG12498	-2.09	0.0023
CG12511	-3.19	0.0028
CG12589	-2.4	0.0022
CG12609	-2	0.0126
CG12679	-2.16	0.0119
CG12681	-2.16	0.006
CG12684	-2.01	0.0125
CG12693	-2.03	0.0082
CG12699	-2.1	0.0171
CG12729	-2.08	0.0245
CG12782	-2.08	0.0035
CG12783	-2.9	0.0043
CG12831	-2.7	0.0063
CG12860	-2.79	0.0034
CG12861	-2.47	0.0111
CG12866	-2.29	0.0131
CG1287	-2.28	0.0152
CG1288	-2.57	0.0142
CG12902	-2.1	0.0338
CG12907	-2.33	0.0101
CG12914	-2.31	0.0057
CG12917	-5.12	0.0035
CG12983	-4.42	0.0033
CG12992	-2.19	0.022
CG13008	-2.47	0.0103
CG13029	-2.23	0.0059
CG13032	-2	0.006
CG13088	-2.97	0.0052
CG13127	-2.9	0.001
CG1314	-2.56	0.0269
CG13164	-2.65	0.005
CG13168	-2.68	0.0034
CG1324	-3.11	0.0076
CG13243	-2.71	0.0049
CG13245	-2.08	0.0082
CG13280	-3.38	0.0068
CG13322	-2.23	0.0047
CG13326	-3.09	0.0019
CG13330	-3.28	0.0052
CG13337	-3.23	0.0184
CG13359	-2.55	0.0181
CG13385	-2.21	0.0054
CG1340	-3.38	0.0042
CG13423	-2.08	0.0061
CG13442	-2.79	0.0038
CG13457	-2.7	0.0019
CG13458	-2.46	0.0015
CG13488	-2.04	0.0085
CG13494	-2.04	0.0353
CG13510	-2.49	0.0029
CG13538	-3.35	0.0161
CG13541	-2.49	0.0054
CG13544	-2.28	0.0131
CG13557	-4.02	0.0022
CG13577	-2.29	0.0088
CG13581	-2.18	0.0221
CG13639	-3.02	0.0071
CG13700	-2.02	0.0139
CG13733	-2.42	0.02
CG13737	-2.29	0.0051
CG13771	-2.14	0.003
CG13793	-2.32	0.0064
CG1387	-2.54	0.0035
CG13870	-2.09	0.0063
CG13872	-2.37	0.0075
CG1394	-2.63	0.0036
CG13946	-2.21	0.0021
CG13947	-2.66	0.0325
CG13949	-2.26	0.0037
CG13978	-2.37	0.0223
CG14006	-2.39	0.0168
CG14011	-2.19	0.0049
CG14013	-2.56	0.0389
CG14017	-2.91	0.016
CG14054	-2.12	0.0113
CG14069	-2.88	0.0025
CG14077	-3.32	0.0059
CG1409	-3.11	0.0034
CG14107	-2.37	0.0014
CG14154	-2.14	0.027
CG14164	-2.03	0.0081
CG1418	-2.12	0.0054
CG14183	-3.36	0.003
CG14191	-3.18	0.0022
CG14260	-2.08	0.0065
CG14262	-2.58	0.0165
CG14269	-2.53	0.0167
CG14294	-2.49	0.0365
CG14305	-2.6	0.0084
CG14316	-2.11	0.0023
CG14339	-2.41	0.0052
CG14346	-2.72	0.0021
CG14355	-2.82	0.0028
CG14362	-2.65	0.0004
CG14380	-2.21	0.02
CG14410	-10.13	0.0001
CG14448	-2.15	0.0096
CG14540	-2.15	0.0103
CG14546	-2.19	0.008
CG14551	-3.51	0.0008
CG14644	-2.35	0.0081
CG14668	-2.1	0.0036
CG14689	-2.8	0.0056
CG14691	-3.41	0.0034
CG14693	-2.63	0.0148
CG14695	-2.42	0.0024
CG14717	-2.74	0.0071
CG14718	-2.97	0.0077
CG14736	-2.01	0.0053
CG14739	-2.92	0.0038
CG14740	-2.6	0.031
CG14785	-2.47	0.0099
CG14814	-2.26	0.001
CG14835	-2.11	0.0383
CG14861	-2.56	0.0019
CG14893	-2.71	0.0034
CG14905	-2.03	0.0025
CG14926	-2.53	0.0254
CG14930	-2.13	0.0036
CG15035	-2.55	0.0074
CG15056	-2.06	0.0045
CG15059	-2.85	0.0245
CG15109	-2.85	0.0021
CG15125	-2.32	0.0213
CG15128	-2.66	0.006
CG15143	-2.3	0.0068
CG15145	-2.19	0.0019
CG15200	-2.46	0.0086
CG15208	-2.85	0.0034
CG15258	-2.81	0.0051
CG15260	-2.54	0.0128
CG15278	-2.74	0.0035
CG15286	-2.23	0.0055
CG15306	-2.45	0.0039
CG15425	-2.2	0.0185
CG15482	-2.96	0.0024
CG15483	-2.86	0.0032
CG15506	-2.32	0.0045
CG15510	-2.07	0.0129
CG15523	-2.17	0.0056
CG15530	-2.05	0.0071
CG15548	-2.81	0.0018
CG15549	-2.67	0.0112
CG15572	-2.49	0.0037
CG15576	-2.7	0.0046
CG15580	-2.2	0.0053
CG15625	-2.18	0.0241
CG15649	-4.72	0.0002
CG1571	-2.59	0.0053
CG15742	-6.85	0.002
CG15764	-2.35	0.0192
CG15767	-2.77	0.0161
CG15822	-2.66	0.0015
CG15824	-2	0.0112
CG15882	-2.09	0.0073
CG15891	-2.95	0.0092
CG15925	-3.57	0.0069
CG1638	-2.46	0.0052
CG16716	-3.02	0.0021
CG16736	-2.66	0.008
CG16739	-2.44	0.0211
CG16782	-2.19	0.029
CG16825	-2.45	0.0035
CG16853	-2.08	0.0056
CG16888	-2.97	0.006
CG1690	-2.96	0.0053
CG16972	-3.05	0.0027
CG16984	-2.61	0.0016
CG16995	-2.02	0.0044
CG17010	-3.05	0.0065
CG17018	-3.17	0.0019
CG17030	-2.1	0.0124
CG17048	-2.31	0.024
CG17098	-2.71	0.0026
CG17129	-2.01	0.0046
CG17139	-2.59	0.014
CG17192	-2.44	0.0052
CG17195	-2.55	0.0092
CG17196	-2.27	0.0151
CG17197	-2.16	0.0054
CG17198	-2.88	0.0044
CG17344	-2.75	0.0373
CG17349	-2.97	0.0032
CG17375	-2.73	0.0051
CG17377	-2.38	0.0044
CG17450	-2.16	0.021
CG17564	-2.49	0.0166
CG17666	-2.82	0.0041
CG17715	-2.05	0.0445
CG17717	-2.56	0.0416
CG17781	-2.6	0.0005
CG17944	-3.72	0.0035
CG1801	-2.26	0.0079
CG18109	-2.04	0.0088
CG18131	-2.52	0.0025
CG18170	-3.72	0.0019
CG18171	-2.76	0.0137
CG18223	-2.48	0.0037
CG18233	-3.07	0.0044
CG18258	-2.42	0.0101
CG18265	-2.03	0.013
CG18266	-2.58	0.0064
CG18301	-2.06	0.0123
CG18335	-2.59	0.012
CG18336	-2.22	0.0378
CG1835	-2.42	0.0181
CG18368	-2.78	0.0039
CG18371	-2.03	0.0202
CG18418	-2.17	0.0176
CG18478	-2.74	0.001
CG18557	-2.84	0.009
CG18558	-2.08	0.0046
CG18568	-3.11	0.0048
CG18641	-2.91	0.0009
CG18810	-2.56	0.0242
CG1958	-2.35	0.0248
CG1979	-2.14	0.0053
CG1988	-2.98	0.0135
CG2053	-2.18	0.0028
CG2070	-2.13	0.0453
CG2082	-2.23	0.0202
CG2113	-2.37	0.0258
CG2127	-2.51	0.009
CG2137	-2.57	0.0028
CG2209	-2.7	0.0034
CG2267	-2.59	0.0131
CG2291	-2.67	0.0044
CG2336	-2.95	0.0041
CG2528	-2.2	0.019
CG2616	-2.41	0.0028
CG2663	-6.26	0.0002
CG2750	-2.59	0.0039
CG2854	-2.22	0.0197
CG2898	-2.13	0.0233
CG2964	-2.2	0.0054
CG30039	-2.25	0.0091
CG30110	-3.96	0.0013
CG30156	-2.46	0.0141
CG30177	-2.43	0.0318
CG30183	-2.17	0.0032
CG30192	-2	0.0293
CG30222	-4.36	0.0046
CG30268	-3.23	0.0026
CG30271	-4.32	0.0008
CG30275	-2.84	0.005
CG30278	-2.12	0.0066
CG30284	-2.77	0.0038
CG30325	-2.42	0.0055
CG30350	-2.76	0.0046
CG30376	-2.77	0.0063
CG30391	-2.31	0.0291
CG30412	-2.77	0.0034
CG30427	-4.38	0.0008
CG30432	-2.1	0.0036
CG30460	-2.42	0.006
CG30461	-2.32	0.0175
CG30484	-2.62	0.0211
CG3062	-2.61	0.0045
CG3085	-2.65	0.0043
CG3092	-2.56	0.0192
CG31010	-2.2	0.0051
CG31029	-2.83	0.0028
CG31041	-6.88	0.0003
CG31050	-2.07	0.0074
CG31055	-3.46	0.0039
CG31068	-2.08	0.0075
CG31088	-2.92	0.0029
CG31099	-2.03	0.0063
CG31108	-2.38	0.0026
CG31115	-2.26	0.0267
CG31128	-2.63	0.0143
CG31204	-2.35	0.0183
CG31206	-2.68	0.0106
CG31210	-2.33	0.0089
CG31211	-2.16	0.009
CG31213	-2.05	0.0433
CG31231	-2.11	0.0033
CG3124	-3.32	0.0026
CG31244	-2.42	0.0253
CG31286	-3.94	0.0025
CG31287	-2.2	0.0039
CG31327	-2.2	0.006
CG31347	-2.56	0.0113
CG31404	-2.15	0.0035
CG31406	-2.55	0.0054
CG31407	-2.6	0.0064
CG31459	-2.6	0.0061
CG31465	-2.61	0.01
CG31467	-2.12	0.0042
CG31473	-2.47	0.0298
CG31517	-2.12	0.0015
CG31525	-2.04	0.0033
CG31533	-2.51	0.0035
CG31538	-3.48	0.0031
CG31542	-2.84	0.005
CG31546	-2.45	0.0133
CG31600	-2.16	0.0014
CG31624	-2.14	0.0203
CG31677	-2.4	0.0147
CG31693	-3.11	0.0061
CG31730	-2.12	0.0108
CG31735	-2.31	0.0197
CG31752	-2.71	0.0051
CG31773	-2.6	0.0076
CG31797	-2.06	0.0109
CG31798	-2.14	0.0033
CG31817	-2.45	0.0038
CG31819	-2.04	0.0075
CG31820	-2.03	0.0272
CG31867	-2.23	0.0389
CG31872	-2.17	0.0068
CG31874	-2.2	0.011
CG31875	-2.28	0.0012
CG31882	-2.04	0.0235
CG31883	-8.83	5.31e-05
CG31907	-2.11	0.0039
CG31913	-2.8	0.0035
CG31921	-2.24	0.0075
CG31948	-2.16	0.0141
CG31960	-2.33	0.0051
CG31988	-2.19	0.0077
CG32026	-2.76	0.0027
CG32037	-2.46	0.0008
CG32081	-3.53	0.0069
CG32086	-2.91	0.0066
CG32106	-4.16	0.0033
CG32117	-2.72	0.0077
CG32119	-2.8	0.0038
CG3213	-2.36	0.0074
CG32141	-2.16	0.0047
CG32148	-2.15	0.0398
CG32161	-2.5	0.0282
CG32181	-2.6	0.0025
CG3222	-2.24	0.0312
CG32232	-2.14	0.0034
CG32236	-2.32	0.0107
CG32238	-2.07	0.0272
CG32301	-3.2	0.0012
CG32388	-2.48	0.0099
CG32396	-2.33	0.015
CG32436	-3.17	0.0041
CG32437	-3.91	0.0012
CG32445	-2.65	0.0074
CG32459	-2.26	0.0119
CG32462	-3.29	0.0076
CG32487	-2.12	0.0027
CG32572	-2.84	0.0047
CG32588	-2.01	0.0152
CG32643	-2.04	0.0265
CG32651	-2.92	0.0295
CG32655	-2.19	0.0246
CG32681	-2.48	0.004
CG32686	-3.07	0.0019
CG32727	-2.04	0.0402
CG32751	-2.51	0.0022
CG32806	-2.59	0.0054
CG32822	-3.14	0.0116
CG32846	-2.21	0.0044
CG32944	-2.04	0.0294
CG32986	-3.14	0.0068
CG32988	-2.28	0.0032
CG33017	-2.61	0.0084
CG3306	-2.18	0.02
CG33061	-2.19	0.0373
CG33109	-2.89	0.0071
CG33125	-2.22	0.0086
CG33189	-2.48	0.0077
CG33233	-2.69	0.0322
CG33287	-2.35	0.04
CG33290	-3.14	0.0029
CG3330	-2.68	0.0043
CG33325	-2.07	0.0188
CG33340	-2.55	0.0038
CG3345	-2.52	0.0061
CG33468	-2.54	0.0023
CG3347	-2.04	0.0023
CG33489	-2.21	0.0147
CG33490	-2.01	0.0073
CG33934	-2.51	0.01
CG34002	-2.12	0.0147
CG34012	-2.38	0.0243
CG34027	-2.09	0.0031
CG34049	-2.23	0.0206
CG3408	-3.68	8.81e-05
CG34115	-2.2	0.0014
CG34161	-2.62	0.0032
CG34204	-3.09	0.0012
CG34251	-2.97	0.0019
CG34274	-2.54	0.015
CG34310	-2.04	0.0039
CG34315	-3.26	0.0008
CG3492	-3.59	0.0029
CG3517	-2.52	0.0172
CG3528	-2.06	0.0251
CG3544	-2.54	0.007
CG3581	-3.15	0.003
CG3611	-3.03	0.0017
CG3698	-2.17	0.0065
CG3708	-2.65	0.0041
CG3748	-4.27	0.0044
CG3777	-2.73	0.0027
CG3788	-2.12	0.0056
CG3809	-2.87	0.0049
CG3942	-3.43	0.0015
CG3964	-3.36	0.0035
CG3982	-3.13	0.0051
CG4073	-2.88	0.0189
CG4161	-2.44	0.0089
CG4213	-2.58	0.001
CG42237	-3.32	0.0011
CG42266	-2.17	0.0079
CG42288	-2.44	0.0092
CG42326	-2.3	0.0063
CG42355	-2.04	0.0329
CG42367	-2.15	0.0018
CG42383	-2.32	0.0287
CG42523	-2.09	0.0067
CG42529	-3.04	0.0273
CG42570	-2.58	0.0052
CG42613	-3.76	0.0012
CG42660	-2.43	0.0173
CG4270	-2.56	0.0133
CG42724	-2.87	0.0055
CG42841	-2.8	0.003
CG4286	-2.12	0.0378
CG43061	-2.52	0.0076
CG43068	-2.16	0.0045
CG4318	-2.5	0.0035
CG43271	-2.22	0.0046
CG43327	-2.13	0.0255
CG43331	-2.74	0.0022
CG43343	-2.88	0.0039
CG43675	-2.72	0.0109
CG43691	-3.61	0.0347
CG43729	-2.26	0.0245
CG43732	-3.76	0.0012
CG4375	-2.41	0.0239
CG43755	-7.42	0.0023
CG43775	-2.58	0.0023
CG44314	-2.33	0.0121
CG4434	-2.66	0.0074
CG44433	-3.24	0.0065
CG4480	-2.52	0.0182
CG45066	-2.13	0.0086
CG45084	-3.5	0.0031
CG4520	-2.46	0.01
CG46025	-2.44	0.0039
CG46059	-2.22	0.0381
CG46277	-4.03	0.0006
CG4631	-2.76	0.0023
CG4669	-2.63	0.0124
CG4681	-2.89	0.0052
CG4691	-3.27	0.0045
CG4701	-2.43	0.0164
CG4704	-3.2	0.0113
CG4706	-2.5	0.0043
CG4712	-2.54	0.0054
CG4714	-2.5	0.0047
CG4744	-2.88	0.0053
CG4955	-2.79	0.0037
CG4962	-2.67	0.0014
CG4983	-2.41	0.0093
CG4995	-2.07	0.0109
CG5024	-2.16	0.0254
CG5043	-2.08	0.0051
CG5050	-2.18	0.0094
CG5062	-3.02	0.0025
CG5071	-2.26	0.0032
CG5089	-2.73	0.0125
CG5103	-2.42	0.0061
CG5111	-2.08	0.0289
CG5122	-2.36	0.0043
CG5139	-2.58	0.0226
CG5194	-2.26	0.002
CG5265	-2.64	0.0152
CG5276	-2.03	0.004
CG5280	-2.18	0.0157
CG5348	-2.69	0.0105
CG5359	-2.47	0.0028
CG5388	-2.14	0.023
CG5398	-2.88	0.0145
CG5432	-2.37	0.045
CG5435	-2.1	0.0016
CG5478	-2.16	0.0154
CG5504	-2.43	0.0011
CG5535	-2.39	0.0039
CG5556	-2.67	0.0036
CG5561	-2.49	0.0165
CG5565	-2.21	0.0124
CG5623	-2.97	0.005
CG5693	-5.07	0.0037
CG5762	-2.59	0.0124
CG5781	-2.11	0.0274
CG5790	-2.86	0.0051
CG5906	-2.26	0.0466
CG5928	-4.17	0.0006
CG5987	-3.46	0.0042
CG6012	-8.59	0.0021
CG6059	-2.8	0.0039
CG6140	-3.42	0.001
CG6209	-2.38	0.0152
CG6262	-3.18	0.0033
CG6279	-2.17	0.0083
CG6332	-2.71	0.0075
CG6337	-2.6	0.0035
CG6380	-3.15	0.0041
CG6439	-2.05	0.0009
CG6497	-2.03	0.0079
CG6527	-2.68	0.0178
CG6614	-2.16	0.0033
CG6661	-2.68	0.0038
CG6738	-3.58	0.0011
CG6785	-3.44	0.0003
CG6790	-2.04	0.0079
CG6845	-2.52	0.0082
CG6893	-2.03	0.0044
CG6923	-2.05	0.0015
CG6931	-2.15	0.0099
CG6974	-5.01	0.0002
CG6985	-2	0.0018
CG7024	-2.32	0.0274
CG7031	-2.24	0.0019
CG7069	-2.49	0.0054
CG7131	-2.56	0.0077
CG7140	-2.65	0.0076
CG7202	-2.36	0.0198
CG7208	-3.2	0.0044
CG7251	-2.2	0.0092
CG7264	-2.04	0.0094
CG7304	-2.06	0.0231
CG7309	-3.23	0.0043
CG7311	-2.95	0.004
CG7330	-3.29	0.0009
CG7335	-2.1	0.0051
CG7352	-2.12	0.0132
CG7376	-2.15	0.0014
CG7387	-2.66	0.0045
CG7441	-2.36	0.0037
CG7514	-2.5	0.0227
CG7551	-2.17	0.0189
CG7557	-2.44	0.0141
CG7579	-3.02	0.0022
CG7650	-3.11	0.0004
CG7653	-2.15	0.0265
CG7691	-2.64	0.0058
CG7707	-2.52	0.0069
CG7716	-2.13	0.0044
CG7742	-3.01	0.0027
CG7794	-3.13	0.0053
CG7856	-2.02	0.0257
CG7886	-3.05	0.0045
CG7907	-2.02	0.0024
CG8006	-2.25	0.0015
CG8086	-2.12	0.0039
CG8117	-2.23	0.0158
CG8136	-2.37	0.0076
CG8236	-2.27	0.0043
CG8260	-2.07	0.0073
CG8349	-2.53	0.0239
CG8405	-2.12	0.0044
CG8420	-2.73	0.0045
CG8478	-2.11	0.0015
CG8508	-2.3	0.0111
CG8564	-2.16	0.0187
CG8565	-2.27	0.003
CG8584	-3.2	0.0061
CG8701	-2.34	0.0114
CG8708	-6.24	0.001
CG8712	-2.08	0.0055
CG8813	-2.63	0.0043
CG8838	-2.62	0.0052
CG8851	-3.95	0.0019
CG8918	-2.11	0.0066
CG8920	-2.11	0.0037
CG8958	-2.25	0.0152
CG9014	-2.3	0.0353
CG9101	-2.02	0.026
CG9129	-2.18	0.0238
CG9130	-2.48	0.0067
CG9173	-2.48	0.0099
CG9222	-2.68	0.0084
CG9254	-3.1	0.0054
CG9263	-2.69	0.0096
CG9313	-2.11	0.0052
CG9314	-3.22	0.0055
CG9316	-3.01	0.0027
CG9389	-2.83	0.0053
CG9550	-2.25	0.0158
CG9570	-2.34	0.0073
CG9582	-2.17	0.0304
CG9616	-3.4	0.0215
CG9624	-2.37	0.0177
CG9626	-2.52	0.0027
CG9632	-2.51	0.0033
CG9692	-2.05	0.0044
CG9747	-2.01	0.0015
CG9861	-2.77	0.0019
CG9863	-2.78	0.0185
CG9925	-2.01	0.048
CG9961	-2.14	0.0145
CG9970	-2.3	0.0026
Chd3	-2.39	0.0038
CHKov2	-6.9	5.48e-05
Cht12	-2.35	0.0088
CkIIbeta2	-2.07	0.0355
Cngl	-3.03	0.0121
CNT1	-2.13	0.0453
cola	-2.35	0.0367
Cp110	-2.33	0.0011
Cpr47Ee	-2.42	0.0034
Cpr47Ef	-2.11	0.0055
Cpr56F	-2.6	0.0117
Cpr62Ba	-2.11	0.0055
CR31845	-2.03	0.0116
CR32252	-2.74	0.0021
CR32652	-2.08	0.0102
CR32835	-3.03	0.0035
CR33218	-2.72	0.0057
CR40053	-4.33	0.0013
CR40465	-3.83	0.0002
CR41601	-2.15	0.0223
CR42862	-2.7	0.0193
CR43100	-2.36	0.0046
CR43132	-2.15	0.0038
CR43476	-2.3	0.0049
CR43882	-2.26	0.0019
CR44076	-2.86	0.0013
CR44501	-2.23	0.0062
CR44667	-3.22	0.0003
CR45959	-2.1	0.0033
CR6900	-2.03	0.0038
CR9284	-2.13	0.0211
Cul3	-2.48	0.0024
CycA	-2.22	0.0247
CycB	-4.62	0.0383
CycB3	-2.04	0.0025
Cyp310a1	-3.55	0.0006
Cyp49a1	-2.89	0.0042
Cyp6t3	-4.64	2.25e-05
Cyt-c1L	-2.06	0.0059
Dap160	-2.09	0.0027
Dgk	-2.13	0.0073
dgt3	-2.93	0.003
Dhc36C	-2.37	0.0121
Dic2	-2.06	0.0271
Dic3	-2.37	0.0064
Dic61B	-2.55	0.0117
dikar	-2.75	0.0032
dj	-2.29	0.0096
djl	-2.06	0.0364
Doc3	-12.84	5.45e-06
dpr17	-3.05	0.0051
dpr3	-3.03	0.0068
Drsl3	-2.66	0.0009
Efhc1.1	-2.21	0.0141
eg	-2.38	0.0091
eIF4E7	-2.56	0.0161
eIF4G2	-2.13	0.0121
Epac	-2.14	0.0029
Erk7	-2.67	0.0035
exu	-2.24	0.0147
f-cup	-2.16	0.0033
feo	-2.05	0.0035
Fgop2	-2.11	0.0015
Fit2	-2.17	0.0009
ftz	-2.12	0.0049
FucTC	-2.33	0.0035
FucTD	-2	0.0233
fzo	-2.98	0.0049
fzr2	-2.11	0.0085
fzy	-2.43	0.0012
garz	-2.29	0.0069
GC2	-2.46	0.0167
Gen	-2.21	0.0014
GLS	-2.26	0.0039
Glut3	-3.37	0.0051
gpp	-2	0.0026
Gr64b	-2.94	0.0011
Gr98a	-5.8	0.0001
gskt	-3.25	0.0042
gwl	-3.07	0.0004
hale	-2.64	0.0024
Hex-t2	-2.46	0.0213
HGTX	-7.38	2.27e-05
His1:CG31617	-3.74	0.0055
His4:CG31611	-4.37	0.0278
HLH54F	-2.05	0.008
Hmgcr	-2.08	0.0064
hop	-2.26	0.0058
Hsc70-1	-2.28	0.0011
Hsc70-2	-3.09	0.006
Hsp60B	-2.93	0.0063
Hsp60C	-2.25	0.0057
Hsp60D	-2.29	0.0223
HtrA2	-2.02	0.0039
hydra	-2.03	0.0442
IFT57	-2.25	0.0024
Jhe	-3.42	0.0017
Jon25Bi	-2.18	0.0103
Jon25Bii	-2.07	0.0159
Jon66Ci	-2.22	0.0181
Jon74E	-2.4	0.0028
kat-60L1	-2.57	0.0025
Kdm4A	-2.16	0.0025
Kebab	-2.34	0.0014
Klp3A	-2.58	0.0013
Klp59C	-3.19	0.0084
Klp67A	-2.52	0.0016
krimp	-5.24	4.51e-05
l(1)G0196	-2.27	0.019
l(2)01289	-2.09	0.0021
laf	-2.12	0.0076
lncRNA:alphagamma-element:CR32865	-2.62	0.0033
lola	-3.22	0.0068
loopin-1	-2.77	0.0079
mad2	-2.29	0.0019
mars	-2.25	0.0021
mbl	-3.19	0.0155
Mcm10	-2.3	0.0084
MCPH1	-2.57	0.0025
m-cup	-2.66	0.003
Mef2	-3.01	0.0021
mei-217	-3.32	0.0038
Menl-1	-2.67	0.0043
Menl-2	-3.51	0.005
mib2	-2.04	0.0027
Mical	-3.08	0.0013
mil	-2.15	0.0191
Mps1	-3.1	0.0012
Mrp4	-2.01	0.0151
mRRF2	-3.13	0.0019
ms(2)34Fe	-2.78	0.008
ms(2)35Ci	-2.53	0.0041
ms(3)76Cc	-3.83	0.0032
ms(3)K81	-2.45	0.0011
msb1l	-2.04	0.0037
msopa	-3.8	0.0019
Msp300	-2.04	0.0154
Mst33A	-2.61	0.0035
Mst84Da	-2.37	0.0291
Mst84Dc	-2.01	0.011
Mst89B	-2.62	0.0023
Mst98Ca	-2.6	0.0039
Mst98Cb	-3.14	0.0019
mthl4	-2.57	0.002
Mtl	-2.07	0.0046
mtrm	-4.83	0.0214
mtsh	-2.1	0.0092
mud	-3.18	0.0098
neo	-2.41	0.0053
nesd	-2.38	0.003
Nna1	-2.89	0.0016
Npc2e	-4.99	0.005
ntc	-2.38	0.0032
Ntl	-2.79	0.0035
Obp50b	-2.34	0.0076
Obp56e	-2.05	0.0067
obst-J	-2.35	0.006
ocn	-2.15	0.0294
orb2	-2.06	0.0239
ord	-2.22	0.0011
Oseg1	-2.46	0.0039
Oseg4	-2.29	0.0013
p24-2	-4.44	0.0008
P5CDh2	-2.39	0.0047
pav	-2.19	0.0015
p-cup	-2.85	0.0065
Pen	-3.1	0.0084
PH4alphaNE2	-2.74	0.0035
Pif1A	-2.45	0.0038
PIG-Q	-2.02	0.0022
Pka-C2	-2.89	0.0023
Pms2	-2.02	0.0022
PNUTS	-2.18	0.0099
Poc1	-2.07	0.0041
Pof	-2.1	0.0048
polo	-2.84	0.0015
polyph	-3.09	0.0055
PpD6	-2.31	0.039
Ppi1	-2.62	0.0019
PpY-55A	-2.46	0.016
Prosalpha3T	-2.5	0.0039
Prosbeta5R1	-2.74	0.0046
qjt	-2.06	0.0033
qkr58E-1	-2.06	0.0133
qua	-2.44	0.0075
Rala	-8.78	1.38e-05
Ran-like	-2.45	0.0051
Rbp1	-2.79	0.0167
Rbp4	-2.33	0.0019
Rcd7	-3.31	0.0053
r-cup	-2.98	0.0082
Rexo5	-2.33	0.0047
Rh50	-2.36	0.0007
rha	-2.56	0.0054
rho-6	-2.17	0.0263
rib	-2.33	0.0038
robl62A	-2.04	0.0396
rpk	-2.63	0.0231
RpL10Aa	-2.54	0.034
Rpn12R	-2.18	0.0026
Rpn13R	-2.19	0.0422
Rpt3R	-2.17	0.0023
Rpt4R	-2.24	0.0015
rux	-2.07	0.0067
Sardh	-2.67	0.0173
schuy	-2.87	0.0047
SdhAL	-2.64	0.0031
SdhBL	-2.45	0.0052
Sdic1	-2.22	0.0073
Semp1	-3.77	0.0018
serp	-4.07	0.0001
Shaw	-2.12	0.0051
shps	-2.48	0.0095
sinah	-2.7	0.0128
sip2	-2.25	0.0052
S-Lap1	-2.5	0.0162
S-Lap2	-2.86	0.0042
S-Lap3	-2.89	0.0039
S-Lap4	-2.99	0.0045
S-Lap5	-2.33	0.0059
S-Lap7	-2.48	0.0079
S-Lap8	-2.76	0.0112
sofe	-2.73	0.0015
Spc105R	-2.2	0.0137
spd-2	-2.26	0.0009
Spn42De	-2.92	0.0025
Spn53F	-2.94	0.0051
Spn85F	-2.55	0.0022
Sr-CII	-4.2	0.0016
ssp5	-3.43	0.0029
ste24b	-2.23	0.0054
ste24c	-2.32	0.0175
sunz	-3.48	0.0046
sut3	-3.69	0.0025
sut4	-3.58	0.0034
sw	-2.19	0.0008
swif	-2.87	0.0121
Syp	-3.03	0.0044
Taf12L	-2.23	0.0008
tbrd-1	-2.05	0.0036
tbrd-2	-2.08	0.0114
t-cup	-2.31	0.022
tej	-2.9	0.0004
Tektin-A	-2.95	0.0026
Tektin-C	-2.26	0.0033
Tengl1	-2.05	0.0094
Tengl2	-3.3	0.0004
Tengl3	-2.59	0.0035
Tengl4	-2.3	0.0106
thr	-2.55	0.0035
Tim17a1	-2.3	0.0053
Tim17b2	-2.02	0.0029
timeout	-2.09	0.0061
Tom70	-2.37	0.0053
topi	-2.46	0.0042
Tpc2	-2	0.0172
Tpl94D	-2.25	0.0081
Tret1-2	-2.59	0.0006
Trxr-2	-2.54	0.003
TrxT	-2.45	0.0189
Tsp	-2.07	0.0034
Tsp66A	-2.43	0.0173
TTLL3B	-2.11	0.0121
ttm2	-2.23	0.0076
tum	-2	0.0032
TwdlP	-2.71	0.0036
twi	-2.24	0.0042
twin	-2.01	0.0029
tyn	-2.27	0.0091
Ubc84D	-2.33	0.0338
Ugt35B1	-2.87	0.0019
Ugt35C1	-2.6	0.0059
UQCR-11	-2.24	0.0197
Vha100-3	-2.32	0.0066
Vha14-2	-2.23	0.0126
Vha36-2	-2.77	0.009
Vha68-3	-2.83	0.0099
vih	-2.08	0.0036
vrs	-3.32	0.0028
w-cup	-2.65	0.006
wun2	-2.59	0.0016
ymp	-2.39	0.0169
yuri	-2.51	0.0044
Zip102B	-2.7	0.0006
Zip89B	-2.7	0.0006
zld	-2.44	0.0016
ZnT33D	-2.63	0.0076

## Sheet: 3 (p - up)
ACC	Proteins with increased level in heads of sws1 mutant flies compared to control (CantonS)
AcCoAS	Result of proteomic analysis (Fold change > 2; FDR < 0,001)
Acp36De	Total number = 585
Adgf-D
Adh
Adk1
AdSL
AhcyL1
Akap200
Ald1
alphaCOP
alpha-Est7
alt
Amy-p
AOX1
AP-2alpha
Aprt
Arc1
Arp1
Arr1
AspRS
ATPsynO
bel
betaggt-II
beta-Spec
betaTub85D
bif
bsf
CaBP1
cact
CAH2
CanB
capt
CASK
Ccp84Ab
CCT6
CCT7
CG10126
CG10177
CG10306
CG10512
CG10527
CG10562
CG10638
CG10671
CG10731
CG10734
CG10863
CG11089
CG11200
CG11208
CG1140
CG11594
CG11739
CG11779
CG11999
CG12065
CG12171
CG12264
CG12269
CG12321
CG12413
CG12512
CG12590
CG13071
CG13284
CG13310
CG13332
CG13398
CG13531
CG13544
CG1371
CG13907
CG13991
CG14259
CG1440
CG14482
CG1472
CG14762
CG14935
CG15093
CG15117
CG1513
CG15293
CG15828
CG1635
CG1640
CG1648
CG16758
CG16817
CG16826
CG16898
CG1707
CG17098
CG17294
CG17333
CG17471
CG17593
CG17597
CG17896
CG18547
CG18624
CG1882
CG2004
CG2221
CG2254
CG2767
CG2862
CG2918
CG2943
CG30022
CG3011
CG30325
CG30410
CG31075
CG31174
CG31205
CG31472
CG31548
CG31549
CG3164
CG31644
CG3198
CG32053
CG32061
CG32068
CG32444
CG32626
CG32789
CG3301
CG3305
CG3339
CG33779
CG3397
CG33978
CG34370
CG34417
CG34424
CG3534
CG3597
CG3603
CG3699
CG3767
CG3887
CG3902
CG3961
CG3999
CG4218
CG42323
CG42369
CG42666
CG42709
CG42813
CG43121
CG43781
CG44247
CG4594
CG4598
CG4721
CG4752
CG4764
CG4802
CG4825
CG4962
CG5025
CG5171
CG5274
CG5321
CG5384
CG5397
CG5482
CG5494
CG5525
CG5567
CG5577
CG5618
CG5630
CG5653
CG5793
CG5840
CG5844
CG5958
CG5973
CG6045
CG6059
CG6177
CG6188
CG6347
CG6415
CG6543
CG6767
CG6812
CG6904
CG6950
CG7033
CG7264
CG7322
CG7332
CG7639
CG7834
CG7946
CG7966
CG7995
CG8031
CG8036
CG8042
CG8121
CG8128
CG8132
CG8192
CG8258
CG8266
CG8298
CG8331
CG8386
CG8399
CG8430
CG8476
CG8584
CG8636
CG8798
CG8927
CG9119
CG9149
CG9166
CG9172
CG9232
CG9297
CG9302
CG9331
CG9342
CG9436
CG9471
CG9485
CG9510
CG9588
CG9628
CG9686
CG9698
CG9780
CG9784
CG9839
ChAT
Chchd3
Chd64
CIAPIN1
Clc
ClC-b
CLIP-190
cold
colt
Cont
coro
COX5A
Cp1
cpr
Cpr100A
Cpr57A
Cpr64Aa
Cpr67B
Cpr73D
CPT2
crb
Crys
Cyp12d1-d
Cyp4c3
Cyp4e3
Cyp6d5
Cyp6g1
Cyp6w1
Cyp9b2
Cyp9f2
Cyp9h1
CysRS
Cyt-b5
Dab
DCP2
Dcr-1
DCTN2-p50
Df31
Dhc16F-PA
Dhc64C
Dhod
DhpD
Dhpr
DNaseII
dnc
DppIII
ec
eIF2Bgamma
eIF3d1
eIF3h
eIF3m
elav
EloC
epsilonCOP
eRF3
ERp60
Est-6
Etf-QO
Faa
Fas3
FASN1
Fatp1
f-cup
FeCH
Fer1HCH
Fib
Fife
Fim
Fit1
Fkbp14
Fkbp59
Flo2
flw
Fmr1
fwe
Gale
Galphao
gammaCOP
Gapdh1
Gart
Gasp
GatA
Gdh
Gfat2
Gfrl
Gip
Gk1
glob1
GlyRS
Gp93
Grasp65
Grip128
GS2
GstD1
GstE13
GstE3
GstE6
GstE7
GV1
Hasp
HDAC6
Hex-A
Hex-C
His2Av
His2B:CG33868
HmgZ
Hn
Hrd3
Hsc70-3
Hsp22
Hsp26
Hsp60C
htt
Idgf3
Idgf4
Idh3b
inaD
Irp-1A
Jafrac1
jhamt
Jheh2
kcc
kl-2
kra
krz
l(2)37Bb
l(3)mbn
Lac
Lam
LanA
lap
Ldh
lectin-28C
LeuRS-m
levy
lic
Lis-1
LKRSDH
Lsd-2
Lsp1beta
Lsp2
LUBEL
mEFTu1
Men-b
MESK2
Mfe2
Mgstl
Mi-2
Mkk4
Mlc1
Mlc-c
mod(mdg4)
mof
moody
Mp20
Mpc1
Mpcp1
Mpi
mRpL9
MSBP
msd1
msk
Msp300
mt:CoII
mtd
mtrm
mub
Nap1
ND-30
ND-39
ND-49
ND-B17
ND-B22
ND-PDSW
nec
Nepl21
NimB4
ninaC
Nop60B
nopo
Nrg
Nrv2
Nrx-1
NTPase
Nurf-38
nwk
Oat
Obp99b
Obp99c
obst-A
obst-E
Oga
Opa1
Oscillin
Ost48
OstDelta
p47
P5cr
pAbp
Paics
PCB
Pcd
pcx
Pdcd4
Pdp
pds5
Pdxk
Pfas
Pfrx
Pgi
Pglym87
PGRP-SB1
PHGPx
Pi4KIIIalpha
Pis
Pisd
Plap
PMCA
Pmm2
poe
Pp1-87B
Pp1-Y1
Ppcs
PpD3
ppl
pr
Prat2
Pri
Prosalpha4
Prosalpha7
Prosbeta4
Prx5
ps
Psa
pug
pyd3
QIL1
Qsox1
Rab1
Rab14
Rab32
Rac2
Ran
RanBP3
Rap1
Rbcn-3A
Rbp9
rdgA
rdgB
ref(2)P
retinin
Rh4
rhea
rho-5
Rif1
RpL13A
RpL22
RpL3
RpL32
RpL4
RpL9
Rpn1
Rpn11
Rpn2
Rpn9
RpS11
RpS3
ry
Sac1
Sc2
Sccpdh1
scf
sec23
Sec63
sel
SerRS
Sh3beta
shd
sls
SMC5
smp-30
SmydA-9
Sodh-1
Sodh-2
sp1
SPARC
Spat
SpdS
Spn43Ab
Srp68
su(r)
sun
Surf4
Syn
Synd
Syx13
Tango5
Tctp
Tep2
TER94
Tfb1
ThrRS
Tm1
tobi
TppII
Tps1
Trp1
trpl
Trx-2
Trxr-1
Tsf1
Tsp42Ed
Tsp5D
Tsp66E
Tudor-SN
TwdlT
TyrRS
Uba1
Uggt
Ugt302C1
Ugt36A1
UK114
Unc-115a
Unc-115b
Vajk1
Vajk2
Vajk3
Vajk4
vari
VGAT
Vha100-2
Vha16-1
Vha68-2
VhaSFD
viaf
Vinc
woc
wol
wrd
x16
Yp1
yps
zfh2

## Sheet: 4 (p - down)
AGO2	Proteins with decreased level in heads of sws1 mutant flies compared to control (CantonS)
AhcyL2	Result of proteomic analysis (Fold change > 2; FDR < 0,001)
Ama	Total number = 327
AOX4
ApepP
aralar1
ArgRS
Arpc2
Ars2
Atg3
ATP6AP2
ben
beta'COP
betaTub60D
BoYb
Brm
Bsg
CaBP1
CadN2
Cadps
Calx
CaMKII
Cap-D2
CarT
CCT3
CCT4
CG10077
CG10417
CG10489
CG10638
CG10672
CG1084
CG10934
CG1106
CG11073
CG11455
CG11700
CG11723
CG11727
CG11883
CG11980
CG12006
CG12155
CG12171
CG1236
CG13065
CG1311
CG1354
CG13551
CG13636
CG13951
CG14103
CG14109
CG14207
CG14495
CG14542
CG14562
CG14715
CG15515
CG15580
CG15894
CG16789
CG17111
CG17337
CG17471
CG17660
CG17919
CG18304
CG18815
CG1902
CG2065
CG2145
CG2200
CG2269
CG3036
CG3054
CG31140
CG31195
CG31465
CG31548
CG31910
CG32523
CG3277
CG33060
CG33934
CG34132
CG34402
CG34461
CG3494
CG42361
CG42748
CG42816
CG43340
CG43896
CG44405
CG4467
CG4598
CG4847
CG4872
CG5003
CG5080
CG5287
CG5355
CG5390
CG5867
CG5955
CG6090
CG6126
CG6180
CG6329
CG6418
CG6459
CG6649
CG6767
CG7048
CG7203
CG7236
CG7300
CG7341
CG7415
CG7461
CG7483
CG7603
CG7675
CG8316
CG8498
CG8507
CG8602
CG8750
CG8861
CG8993
CG9090
CG9270
CG9336
CG9360
CG9377
CG9391
Ciao1
Cisd2
Col4a1
COX5B
Cp190
cpa
Cpr62Bb
Cpr62bc
Cpr97Eb
cpx
CRMP
Csp
ctrip
cv-d
Cyp1
Cyp313a2
Cys
danr
Dap160
Dek
dikar
dj-1beta
dlg1
DNAJ-1
dpy
Drsl3
EbpIII
eIF1A
eIF3a
eIF3c
eIF4A
eIF4B
eIF4G1
emp
Eno
Fas2
Fer2LCH
fim
fipi
Flo1
Ggamma30A
Glt
GlyT
Gnf1
grsm
Gss1
His3:CG33866
Hlc
Hn
HnRNP-K
inaC
Iris
jar
jdp
Khc
Klp59D
Ktl
kz
La
LanB2
lark
LManII
Lmpt
Lon
lost
Marf
Men
mfas
mfr
mgl
Mlc2
Mpcp2
mRpL19
mRpS34
Msp
mt:COII
mtd
mtm
muc
mys
NAT1
ND-13B
ND-B14.5A
ND-B15
ND-SGDH
Nepl14
Nepl15
Nfs1
ninaE
Nipsnap
Nrx-IV
Nup107
Obp56d
ogre
Or22c
Or94b
Ostdelta
OtopLc
Paics
Pde6
pdgy
Pfk
Pgd
Pgm1
phr6-4
Piezo
Pka-R1
Pka-R2
Pkc53E
Plod
pnut
Pp2A-29B
Ppn
Prosbeta6
Prx3
ps
qm
qsm
Rab3-GEF
Rad1
RanGAP
Rbcn-3B
Rbp
Rbp6
rdgC
Ref1
RFeSP
Rh5
rhea
RhoGAP100F
RhoGAP1A
RIC-3
Rok
RpL10Ab
RpL13A
RpL14
RpL19
RpL26
RpL27
RpL29
RpL3
RpL35A
RpL8
RpS18
RpS19a
Rpt6
Sam-S
ScpX
scrib
Sec24CD
Sec61alpha
SF2
sgg
sif
Spc105R
spin
sprt
ste24c
Strn-Mlck
Stt3A
svr
Syx7
tadr
Taldo
Tapdelta
Tengl3
Tina-1
Tm2
tmod
Tollo
Tom40
Tpi
Tps1
trol
Tsp
Tsp42Ef
Ttd14
U2af50
Uch
Uev1A
UGP
up
Usp14
v
ValRS
veli
Vha44
vib
waw
yellow-b

## Sheet:  5 (LD - up)
Act5C	AcCoAS		Proteins that are found in lipid droplet subproteome (group A in black and group B in red) according to:
Adh	alphaTub84B		Beller, M., Riedel, D., Jänsch, L., Dieterich, G., Wehland, J., Jäckle, H., & Kühnlein, R. P. (2006). Characterization of the Drosophila lipid droplet subproteome. Molecular & Cellular Proteomics, 5(6), 1082-1094.
Adk2	Ant2
Aldh	arg
Aldh-III	bai					Column G: Upregulated genes in whole flies with neuronal sws knockdown (elav-GAL4;UAS-sws-RNAi) compared to control (CantonS)												Column S: Proteins with increased level in heads of sws1 mutant flies compared to control (CantonS)
alpha-Est2	bsf					Genes correspond to lipid-droplet-associated proteins from columns A (black) and B (red)												Proteins correspond to lipid-droplet-associated subproteome representatives from columns A (black) and B (red)
alpha-Est7	Catsup					Total number = 34												Total number = 60
alpha-Spec	caz					ACCOAS												ACC
apolpp	CG1104					ALPHA-EST2												ACCOAS
aralar1	CG11739					ARALAR1												ADH
ATPCL	CG12428					ARG												ALPHA-EST7
ATPsynB	CG12703					ATPSYNBETA												ALT
ATPsynbeta	CG14715					CG1648												ATPSYNO
ATPsynD	CG15143					CG1665												BETA-SPEC
ATPsyndelta	CG1665					CG2736												BSF
ATPsyngamma	CG17280					CG5999												CABP1
ATPsynO	CG2093					CG6178												CG11739
beta-Spec	CG30415					CG6415												CG1648
blw	CG31288					CG6543												CG2254
CaBP1	CG33140					CG7470												CG2918
CG10639	CG3415					CG7920												CG3961
CG10664	CG3560					CYP4E3												CG3999
CG10882	CG3961					CYT-B5-R												CG5958
CG11151	CG3999					ETF-QO												CG6415
CG11198	CG4302					GLT												CG6543
CG11642	CG44153					GS1												CG7033
CG11876	CG5295					HN												CG7834
CG13890	CG5703					JABBA												CG8036
CG1516	CG5885					LSD-1												CG9342
CG15825	CG5999					LSP1ALPHA												COX5A
CG1648	CG6020					LSP2												CPR
CG18212	CG6178					MEN												CYP4E3
CG1907	CG6783					MGSTL												CYT-B5
CG2254	CG7033					MTP												ERP60
CG2604	CG7235					OBP99B												ETF-QO
CG2736	CG9186					PAICS												FASN1
CG2852	Col4a1					PST												GAPDH1
CG2918	CR33317					PUG												GDH
CG33129	Cyp28a5					REG-2												GP93
CG3321	Gapdh1					REGUCALCIN												HIS2AV
CG3523	Gdh					RPL12G27G23:G41G30:G41												HN
CG3731	Glt																	HSC70-3
CG4169	GlyP																	HSP60C
CG4389	Got2																	JHEH2
CG4692	Irp-1B																	LEVY
CG4769	Jabba																	LSD-2
CG5167	Jheh2																	LSP1BETA
CG5261	Men																	LSP2
CG5362	Mhcl																	MFE2
CG5389	msk																	MGSTL
CG5590	Nc73EF																	MSK
CG5958	ND-ACP																	ND-39
CG6415	Oat																	OAT
CG6543	Obp99b																	OBP99B
CG6782	pAbp																	PABP
CG7430	Paics																	PAICS
CG7461	R																	PCB
CG7470	Rab2																	PGI
CG7834	Rab5																	PUG
CG7920	Rab6																	RPL22
CG7998	Rack1																	RPL4
CG8036	Reg-2																	SCCPDH1
CG9342	RpL12																	SPAT
CG9577	RpL18																	TER94
Chc	RpL18A																	TPS1
COX5A	RpL34b																	TUDOR-SN
Cpr	RpL7																	UGGT
Crc	RpL7A
Cyp4d1	RpS10b
Cyp4e3	RpS17
cype	RpS26
Cyt-b5	RpS3A
Cyt-b5-r	RpS4
desat1	Sec61beta
Dp1	Tig
eEF1alpha1	Tom40
eEF1alpha2	Uggt
eEF1beta	Vha44
eEF1gamma
eEF2
Eno
ERp60
Etf-QO
FASN2
Fbp1
Fbp2
Gapdh2
Gp93
Gpdh1
Gpo1
Gs1
His2A:CG31618
His2Av
His2B:CG17949
His4r
Hmu
Hn
Hsc70-1
Hsc70-3
Hsc70-4
Hsc70-5
Hsp60A
Hsp68
Hsp70Bbb
Hsp83
hts
Idh
Idh3a
l(1)G0320
l(2)37Cc
Lsd-1
Lsd-2
Lsp1alpha
Lsp1beta
Lsp1gamma
Lsp2
mAcon1
Mgstl
Mpcp2
Mtpbeta
mute
ND-42
Pdi
Pgi
Phb2
porin
pst
pug
PyK
Qm
regucalcin
RpL10Ab
RpL11
RpL14
RpL22
RpL23A
RpL24
RpL36
RpL4
RpL40
RpL6
RpLP0
RpLP1
RpS14a
RpS16
RpS18
RpS24
RpS28b
RpS30
RpS7
Rtnl1
ScpX
ScsbetaG
scu
sesB
Spat
SsRbeta
sta
Tapdelta
TER94
Tps1
Trap1
trol
Tudor-SN
vkg
wal
yip2

## Sheet: 6 (LD - down)
Act5C	AcCoAS		Proteins that are found in lipid droplet subproteome (group A in black and group B in red) according to:
Adh	alphaTub84B		Beller, M., Riedel, D., Jänsch, L., Dieterich, G., Wehland, J., Jäckle, H., & Kühnlein, R. P. (2006). Characterization of the Drosophila lipid droplet subproteome. Molecular & Cellular Proteomics, 5(6), 1082-1094.
Adk2	Ant2
Aldh	arg
Aldh-III	bai					Column G: Downregulated genes in whole flies with neuronal sws knockdown (elav-GAL4;UAS-sws-RNAi) compared to control (CantonS)												Column S: Proteins with decreased level in heads of sws1 mutant flies compared to control (CantonS)
alpha-Est2	bsf					Genes correspond to lipid-droplet-associated proteins from columns A (black) and B (red)												Proteins correspond to lipid-droplet-associated subproteome representatives from columns A (black) and B (red)
alpha-Est7	Catsup					Total number = 4												Total number = 23
alpha-Spec	caz					ANT2												ARALAR1
apolpp	CG1104					CG15143												CABP1
aralar1	CG11739					HSC70-1												CG14715
ATPCL	CG12428					HSP60C												CG7461
ATPsynB	CG12703																	COL4A1
ATPsynbeta	CG14715																	ENO
ATPsynD	CG15143																	GLT
ATPsyndelta	CG1665																	HN
ATPsyngamma	CG17280																	MEN
ATPsynO	CG2093																	MPCP2
beta-Spec	CG30415																	MUC
blw	CG31288																	PAICS
CaBP1	CG33140																	QM
CG10639	CG3415																	RPL10AB
CG10664	CG3560																	RPL14
CG10882	CG3961																	RPS18
CG11151	CG3999																	SCPX
CG11198	CG4302																	SEC24CD
CG11642	CG44153																	TAPDELTA
CG11876	CG5295																	TOM40
CG13890	CG5703																	TPS1
CG1516	CG5885																	TROL
CG15825	CG5999																	VHA44
CG1648	CG6020
CG18212	CG6178
CG1907	CG6783
CG2254	CG7033
CG2604	CG7235
CG2736	CG9186
CG2852	Col4a1
CG2918	CR33317
CG33129	Cyp28a5
CG3321	Gapdh1
CG3523	Gdh
CG3731	Glt
CG4169	GlyP
CG4389	Got2
CG4692	Irp-1B
CG4769	Jabba
CG5167	Jheh2
CG5261	Men
CG5362	Mhcl
CG5389	msk
CG5590	Nc73EF
CG5958	ND-ACP
CG6415	Oat
CG6543	Obp99b
CG6782	pAbp
CG7430	Paics
CG7461	R
CG7470	Rab2
CG7834	Rab5
CG7920	Rab6
CG7998	Rack1
CG8036	Reg-2
CG9342	RpL12
CG9577	RpL18
Chc	RpL18A
COX5A	RpL34b
Cpr	RpL7
Crc	RpL7A
Cyp4d1	RpS10b
Cyp4e3	RpS17
cype	RpS26
Cyt-b5	RpS3A
Cyt-b5-r	RpS4
desat1	Sec61beta
Dp1	Tig
eEF1alpha1	Tom40
eEF1alpha2	Uggt
eEF1beta	Vha44
eEF1gamma
eEF2
Eno
ERp60
Etf-QO
FASN2
Fbp1
Fbp2
Gapdh2
Gp93
Gpdh1
Gpo1
Gs1
His2A:CG31618
His2Av
His2B:CG17949
His4r
Hmu
Hn
Hsc70-1
Hsc70-3
Hsc70-4
Hsc70-5
Hsp60A
Hsp68
Hsp70Bbb
Hsp83
hts
Idh
Idh3a
l(1)G0320
l(2)37Cc
Lsd-1
Lsd-2
Lsp1alpha
Lsp1beta
Lsp1gamma
Lsp2
mAcon1
Mgstl
Mpcp2
Mtpbeta
mute
ND-42
Pdi
Pgi
Phb2
porin
pst
pug
PyK
Qm
regucalcin
RpL10Ab
RpL11
RpL14
RpL22
RpL23A
RpL24
RpL36
RpL4
RpL40
RpL6
RpLP0
RpLP1
RpS14a
RpS16
RpS18
RpS24
RpS28b
RpS30
RpS7
Rtnl1
ScpX
ScsbetaG
scu
sesB
Spat
SsRbeta
sta
Tapdelta
TER94
Tps1
Trap1
trol
Tudor-SN
vkg
wal
yip2

## Sheet: 7 (raw proteomes)
sws1 (all replicates combined)																		CantonS (all replicates combined)
↑Family	M	DB	Accession	Score	Mass	Matches	Pep(sig)	Sequences	Seq(sig)	emPAI	Description							↑Family	M	DB	Accession	Score	Mass	Matches	Pep(sig)	Sequences	Seq(sig)	emPAI	Description
34	1	NCBInr	gi|24647885	1068	29780	55	41	15	11	5.03	14-3-3epsilon, isoform A [Drosophila melanogaster]							22	1	NCBInr	gi|24647885	1225	29780	58	46	15	12	3.74	14-3-3epsilon, isoform A [Drosophila melanogaster]
34	1	NCBInr	gi|24647885	1121	29780	58	38	17	12	4.35	14-3-3epsilon, isoform A [Drosophila melanogaster]							25	1	NCBInr	gi|24647885	998	29780	49	34	15	11	3.21	14-3-3epsilon, isoform A [Drosophila melanogaster]
34	3	NCBInr	gi|24652326	556	28265	25	16	10	7	1.41	14-3-3zeta, isoform A [Drosophila melanogaster]							22	2	NCBInr	gi|24652326	437	28265	28	17	9	8	1.73	14-3-3zeta, isoform A [Drosophila melanogaster]
34	3	NCBInr	gi|24652326	577	28265	37	18	11	7	1.41	14-3-3zeta, isoform A [Drosophila melanogaster]							25	2	NCBInr	gi|24652326	512	28265	28	18	10	7	1.41	14-3-3zeta, isoform A [Drosophila melanogaster]
25	2	NCBInr	gi|24652326	512	28265	28	18	10	7	1.41	14-3-3zeta, isoform A [Drosophila melanogaster]							1025	1	NCBInr	gi|11094038	17	482730	11	1	6	1	0.01	1-beta dynein [Drosophila melanogaster]
915	1	NCBInr	gi|11094038	28	482730	14	2	8	1	0.01	1-beta dynein [Drosophila melanogaster]							742	1	NCBInr	gi|1498589	39	26767	1	1	1	1	0.14	20S proteasome alpha subunit PSMA5 [Drosophila melanogaster]
685	1	NCBInr	gi|1498589	50	26767	4	2	4	2	0.3	20S proteasome alpha subunit PSMA5 [Drosophila melanogaster]							948	1	NCBInr	gi|2582504	21	29876	3	1	2	1	0.13	20S proteasome beta2 subunit [Drosophila melanogaster]
947	1	NCBInr	gi|2582508	26	27444	2	1	2	1	0.14	20S proteasome alpha7 subunit [Drosophila melanogaster]							475	1	NCBInr	gi|6715438	63	31142	3	2	3	2	0.26	20S proteasome beta5 subunit [Drosophila melanogaster]
945	1	NCBInr	gi|2582508	28	27444	2	1	2	1	0.14	20S proteasome alpha7 subunit [Drosophila melanogaster]							508	1	NCBInr	gi|6715438	61	31142	2	2	2	2	0.26	20S proteasome beta5 subunit [Drosophila melanogaster]
574	1	NCBInr	gi|2582504	66	29876	3	3	3	3	0.43	20S proteasome beta2 subunit [Drosophila melanogaster]							328	1	NCBInr	gi|4929308	103	27118	5	3	4	2	0.3	20S proteasome subunit alpha1 [Drosophila melanogaster]
917	1	NCBInr	gi|2582504	28	29876	3	1	2	1	0.13	20S proteasome beta2 subunit [Drosophila melanogaster]							871	1	NCBInr	gi|20428641	26	62090	2	2	2	2	0.12	26-29kD-proteinase [Drosophila melanogaster]
548	1	NCBInr	gi|6715438	71	31142	4	3	3	3	0.41	20S proteasome beta5 subunit [Drosophila melanogaster]							934	1	NCBInr	gi|20428641	23	62090	1	1	1	1	0.06	26-29kD-proteinase [Drosophila melanogaster]
258	1	NCBInr	gi|4929308	178	27118	7	7	4	4	0.93	20S proteasome subunit alpha1 [Drosophila melanogaster]							888	1	NCBInr	gi|20428641	27	62090	1	1	1	1	0.06	26-29kD-proteinase [Drosophila melanogaster]
589	1	NCBInr	gi|20428641	64	62090	3	2	2	2	0.12	26-29kD-proteinase [Drosophila melanogaster]							710	1	NCBInr	gi|1168016	41	42576	1	1	1	1	0.09	26S protease regulatory complex non-ATPase subunit [Drosophila melanogaster]
1003	1	NCBInr	gi|20428641	22	62090	2	1	2	1	0.06	26-29kD-proteinase [Drosophila melanogaster]							382	1	NCBInr	gi|902622	84	16571	6	5	4	4	1.87	40S ribosomal protein S12 [Drosophila melanogaster]
934	1	NCBInr	gi|20428641	23	62090	1	1	1	1	0.06	26-29kD-proteinase [Drosophila melanogaster]							645	1	NCBInr	gi|7637	44	42500	4	2	3	2	0.18	52-kD bracketing protein [Drosophila melanogaster]
749	1	NCBInr	gi|1168016	35	42576	1	1	1	1	0.09	26S protease regulatory complex non-ATPase subunit [Drosophila melanogaster]							404	1	NCBInr	gi|5360733	77	52991	3	2	3	2	0.15	6-phosphofructo 2-kinase/fructose 2,6-bisphosphatase short form [Drosophila melanogaster]
403	1	NCBInr	gi|902622	78	16571	4	3	2	2	0.88	40S ribosomal protein S12 [Drosophila melanogaster]							581	1	NCBInr	gi|17137718	52	78983	5	3	4	3	0.15	A kinase anchor protein 200, isoform A [Drosophila melanogaster]
699	1	NCBInr	gi|7637	45	42500	1	1	1	1	0.09	52-kD bracketing protein [Drosophila melanogaster]							427	1	NCBInr	gi|195485094	72	118289	4	2	3	1	0.03	Aats-val [Drosophila yakuba]
269	1	NCBInr	gi|17137706	154	79112	5	4	5	4	0.2	6-phosphofructo-2-kinase, isoform G [Drosophila melanogaster]							67	1	NCBInr	gi|45549037	548	19196	25	22	7	6	3.32	abnormal wing discs [Drosophila melanogaster]
987	1	NCBInr	gi|5702204	26	79041	3	1	2	1	0.05	A kinase anchor protein 200 [Drosophila melanogaster]							291	1	NCBInr	gi|17136862	120	71839	7	5	6	4	0.22	acetylcholine esterase, isoform A [Drosophila melanogaster]
617	1	NCBInr	gi|17137718	46	78983	7	4	5	3	0.15	A kinase anchor protein 200, isoform A [Drosophila melanogaster]							122	1	NCBInr	gi|24586458	297	278421	21	15	17	11	0.16	Acetyl-CoA carboxylase, isoform A [Drosophila melanogaster]
625	1	NCBInr	gi|17137716	54	38146	4	4	3	3	0.33	A kinase anchor protein 200, isoform B [Drosophila melanogaster]							141	1	NCBInr	gi|24586458	261	278421	21	13	15	10	0.14	Acetyl-CoA carboxylase, isoform A [Drosophila melanogaster]
427	1	NCBInr	gi|195485094	72	118289	4	2	3	1	0.03	Aats-val [Drosophila yakuba]							144	1	NCBInr	gi|24586458	262	278421	19	14	12	9	0.13	Acetyl-CoA carboxylase, isoform A [Drosophila melanogaster]
79	1	NCBInr	gi|45549037	552	19196	26	23	7	6	3.32	abnormal wing discs [Drosophila melanogaster]							273	1	NCBInr	gi|608694	128	65523	8	7	7	6	0.39	acetyl-CoA synthetase [Drosophila melanogaster]
1115	1	NCBInr	gi|46488215	18	60778	1	1	1	1	0.06	accessory gland protein 36De [Drosophila mauritiana]							554	1	NCBInr	gi|20129613	53	83670	1	1	1	1	0.04	acinus, isoform A [Drosophila melanogaster]
123	1	NCBInr	gi|24667955	408	75897	22	17	14	10	0.69	acetyl coenzyme A synthase, isoform A [Drosophila melanogaster]							571	1	NCBInr	gi|20129613	52	83670	2	1	2	1	0.04	acinus, isoform A [Drosophila melanogaster]
109	1	NCBInr	gi|24667955	441	75897	24	19	14	9	0.61	acetyl coenzyme A synthase, isoform A [Drosophila melanogaster]							29	1	NCBInr	gi|17864292	1017	85345	65	46	29	23	2.28	aconitase, isoform B [Drosophila melanogaster]
368	1	NCBInr	gi|17136862	108	71839	5	5	5	5	0.29	acetylcholine esterase, isoform A [Drosophila melanogaster]							30	1	NCBInr	gi|17864292	976	85345	69	50	29	22	2.15	aconitase, isoform B [Drosophila melanogaster]
1095	1	NCBInr	gi|156741	19	59849	5	1	2	1	0.06	acetylcholine receptor-related protein [Drosophila melanogaster]							42	1	NCBInr	gi|17864292	792	85345	67	47	28	22	1.89	aconitase, isoform B [Drosophila melanogaster]
144	1	NCBInr	gi|24586458	262	278421	19	14	12	9	0.13	Acetyl-CoA carboxylase, isoform A [Drosophila melanogaster]							11	2	NCBInr	gi|156750	1374	41797	99	77	16	15	5.6	actin [Drosophila melanogaster]
43	2	NCBInr	gi|161076409	811	287374	58	41	38	27	0.43	Acetyl-CoA carboxylase, isoform D [Drosophila melanogaster]							9	4	NCBInr	gi|156773	1036	41748	74	51	12	11	3.31	actin [Drosophila melanogaster]
367	1	NCBInr	gi|608694	87	65523	6	4	5	3	0.18	acetyl-CoA synthetase [Drosophila melanogaster]							9	1	NCBInr	gi|17647135	1893	41808	131	90	17	15	6.19	actin 57B, isoform A [Drosophila melanogaster]
974	1	NCBInr	gi|20129613	26	83670	2	1	2	1	0.04	acinus, isoform A [Drosophila melanogaster]							11	3	NCBInr	gi|17975540	1054	41760	72	59	14	14	4.58	actin 79B, isoform A [Drosophila melanogaster]
571	1	NCBInr	gi|20129613	52	83670	2	1	2	1	0.04	acinus, isoform A [Drosophila melanogaster]							907	1	NCBInr	gi|19921584	25	35082	1	1	1	1	0.11	Actin-related protein 2/3 complex, subunit 2 [Drosophila melanogaster]
35	1	NCBInr	gi|17864292	1011	85345	69	51	27	24	2.58	aconitase, isoform B [Drosophila melanogaster]							276	1	NCBInr	gi|22026970	125	80327	6	5	5	4	0.2	Acyl-CoA synthetase long-chain, isoform B [Drosophila melanogaster]
9	2	NCBInr	gi|156750	1373	41797	102	66	16	15	5.6	actin [Drosophila melanogaster]							340	1	NCBInr	gi|22026970	97	80327	8	5	5	3	0.14	Acyl-CoA synthetase long-chain, isoform B [Drosophila melanogaster]
8	2	NCBInr	gi|156759	1946	41782	108	85	17	15	6.23	actin [Drosophila melanogaster]							556	1	NCBInr	gi|22026970	54	80327	5	3	4	2	0.09	Acyl-CoA synthetase long-chain, isoform B [Drosophila melanogaster]
8	4	NCBInr	gi|156773	1274	41748	76	59	14	12	4.12	actin [Drosophila melanogaster]							1048	1	NCBInr	gi|19921950	16	26551	1	1	1	1	0.14	adam [Drosophila melanogaster]
8	1	NCBInr	gi|17647135	2182	41808	115	91	18	17	8.3	actin 57B, isoform A [Drosophila melanogaster]							216	1	NCBInr	gi|18860083	170	47252	8	7	6	5	0.46	ade5, isoform A [Drosophila melanogaster]
8	3	NCBInr	gi|17975540	1484	41760	79	63	14	14	4.58	actin 79B, isoform A [Drosophila melanogaster]							193	1	NCBInr	gi|18860083	198	47252	7	6	5	4	0.36	ade5, isoform A [Drosophila melanogaster]
952	1	NCBInr	gi|496881	25	44889	2	2	2	2	0.17	actin related protein [Drosophila melanogaster]							634	1	NCBInr	gi|24663208	47	25263	6	3	4	2	0.52	adenylate kinase-1, isoform B [Drosophila melanogaster]
1066	1	NCBInr	gi|560827	21	42650	2	1	2	1	0.09	actin related protein [Drosophila melanogaster]							683	1	NCBInr	gi|24663208	40	25263	6	4	4	2	0.32	adenylate kinase-1, isoform B [Drosophila melanogaster]
787	1	NCBInr	gi|17136250	41	41575	2	1	1	1	0.09	Actin-related protein 2/3 complex, subunit 1, isoform A [Drosophila melanogaster]							585	1	NCBInr	gi|24663208	50	25263	6	2	4	1	0.15	adenylate kinase-1, isoform B [Drosophila melanogaster]
758	1	NCBInr	gi|24653618	41	28859	2	2	2	2	0.28	Activity-regulated cytoskeleton associated protein 1 [Drosophila melanogaster]							275	1	NCBInr	gi|22026816	131	26526	5	5	4	4	0.71	adenylate kinase-2 [Drosophila melanogaster]
184	1	NCBInr	gi|22026970	257	80327	16	14	8	7	0.5	Acyl-CoA synthetase long-chain, isoform B [Drosophila melanogaster]							325	1	NCBInr	gi|22026816	102	26526	9	4	8	3	0.71	adenylate kinase-2 [Drosophila melanogaster]
196	1	NCBInr	gi|22026970	220	80327	13	10	8	7	0.37	Acyl-CoA synthetase long-chain, isoform B [Drosophila melanogaster]							339	1	NCBInr	gi|22026816	97	26526	3	3	2	2	0.31	adenylate kinase-2 [Drosophila melanogaster]
556	1	NCBInr	gi|22026970	54	80327	5	3	4	2	0.09	Acyl-CoA synthetase long-chain, isoform B [Drosophila melanogaster]							352	1	NCBInr	gi|17136866	92	20675	5	5	3	3	0.67	ADP ribosylation factor 79F, isoform B [Drosophila melanogaster]
931	1	NCBInr	gi|19921950	27	26551	1	1	1	1	0.14	adam [Drosophila melanogaster]							582	1	NCBInr	gi|17137120	50	13111	4	4	1	1	1.2	adult cuticle protein 1 [Drosophila melanogaster]
60	1	NCBInr	gi|18860083	751	47252	41	28	14	12	1.69	ade5, isoform A [Drosophila melanogaster]							8	3	NCBInr	gi|4959863	61	27338	10	3	3	2	0.48	alcohol dehydrogenase [Drosophila americana texana]
76	1	NCBInr	gi|18860083	572	47252	33	23	16	11	1.49	ade5, isoform A [Drosophila melanogaster]							7	4	NCBInr	gi|159132670	154	25486	9	7	3	2	0.32	alcohol dehydrogenase [Drosophila nasuta]
216	1	NCBInr	gi|18860083	170	47252	8	7	6	5	0.46	ade5, isoform A [Drosophila melanogaster]							7	6	NCBInr	gi|3170341	39	14457	14	5	3	2	0.62	alcohol dehydrogenase [Drosophila neocordata]
1132	1	NCBInr	gi|156955	17	19864	1	1	1	1	0.19	adenine phosphoribosyltransferase (EC 2.4.2.7) [Drosophila melanogaster]							10	1	NCBInr	gi|78706922	1757	27717	121	83	13	11	4.29	alcohol dehydrogenase, isoform C [Drosophila melanogaster]
375	1	NCBInr	gi|17647141	115	21910	6	5	4	3	0.62	adenylate kinase-1, isoform A [Drosophila melanogaster]							728	1	NCBInr	gi|24586250	38	55701	6	3	6	3	0.21	aldehyde dehydrogenase type III, isoform I [Drosophila melanogaster]
769	1	NCBInr	gi|24663208	40	25263	4	3	4	3	0.52	adenylate kinase-1, isoform B [Drosophila melanogaster]							449	1	NCBInr	gi|24586250	71	55701	5	4	4	3	0.21	aldehyde dehydrogenase type III, isoform I [Drosophila melanogaster]
585	1	NCBInr	gi|24663208	50	25263	6	2	4	1	0.15	adenylate kinase-1, isoform B [Drosophila melanogaster]							54	1	NCBInr	gi|20129399	681	56983	41	35	16	14	1.59	aldehyde dehydrogenase, isoform A [Drosophila melanogaster]
352	1	NCBInr	gi|22026816	116	26526	9	5	6	4	0.95	adenylate kinase-2 [Drosophila melanogaster]							48	1	NCBInr	gi|20129399	731	56983	39	34	15	12	1.28	aldehyde dehydrogenase, isoform A [Drosophila melanogaster]
337	1	NCBInr	gi|22026816	131	26526	8	5	5	3	0.95	adenylate kinase-2 [Drosophila melanogaster]							57	1	NCBInr	gi|20129399	619	56983	37	33	15	13	1.28	aldehyde dehydrogenase, isoform A [Drosophila melanogaster]
325	1	NCBInr	gi|22026816	102	26526	9	4	8	3	0.71	adenylate kinase-2 [Drosophila melanogaster]							15	1	NCBInr	gi|24650278	1355	39023	71	54	18	16	5.26	aldolase, isoform B [Drosophila melanogaster]
454	1	NCBInr	gi|17136866	68	20675	3	3	3	3	0.67	ADP ribosylation factor 79F, isoform B [Drosophila melanogaster]							12	1	NCBInr	gi|24650278	1507	39023	75	58	18	15	4.21	aldolase, isoform B [Drosophila melanogaster]
582	1	NCBInr	gi|17137120	50	13111	4	4	1	1	1.2	adult cuticle protein 1 [Drosophila melanogaster]							1063	1	NCBInr	gi|21357721	15	92481	7	1	6	1	0.04	ALG-2 interacting protein X [Drosophila melanogaster]
3	5	NCBInr	gi|4959863	226	27338	28	15	4	3	0.68	alcohol dehydrogenase [Drosophila americana texana]							729	1	NCBInr	gi|1272314	37	63357	6	3	4	3	0.19	alpha esterase, partial [Drosophila melanogaster]
4	4	NCBInr	gi|110189605	238	25547	14	10	3	2	0.32	alcohol dehydrogenase [Drosophila medioconstricta]							18	2	NCBInr	gi|418207396	1072	46113	96	60	13	12	2.77	alpha tubulin 84B, partial [Drosophila simulans]
3	6	NCBInr	gi|3170341	41	14457	16	7	3	2	0.62	alcohol dehydrogenase [Drosophila neocordata]							170	1	NCBInr	gi|2104816	221	105238	17	9	14	9	0.36	alpha-adaptin [Drosophila melanogaster]
4	5	NCBInr	gi|8102050	168	14579	20	8	4	4	1.59	alcohol dehydrogenase [Drosophila paulistorum]							183	1	NCBInr	gi|2104816	200	105238	14	9	11	9	0.36	alpha-adaptin [Drosophila melanogaster]
10	1	NCBInr	gi|78706922	1757	27717	121	83	13	11	4.29	alcohol dehydrogenase, isoform C [Drosophila melanogaster]							216	1	NCBInr	gi|2104816	182	105238	16	9	13	8	0.32	alpha-adaptin [Drosophila melanogaster]
791	1	NCBInr	gi|24586250	38	55701	7	4	5	3	0.21	aldehyde dehydrogenase type III, isoform I [Drosophila melanogaster]							5	1	NCBInr	gi|158489	2215	278160	126	96	72	59	1.38	alpha-spectrin [Drosophila melanogaster]
1056	1	NCBInr	gi|24586250	22	55701	6	1	4	1	0.07	aldehyde dehydrogenase type III, isoform I [Drosophila melanogaster]							12	1	NCBInr	gi|17136564	1654	49876	110	79	16	14	2.95	alpha-Tubulin at 84B [Drosophila melanogaster]
41	1	NCBInr	gi|20129399	990	56983	52	45	19	18	2.33	aldehyde dehydrogenase, isoform A [Drosophila melanogaster]							1022	1	NCBInr	gi|156921	17	36365	1	1	1	1	0.1	amalgam protein precursor [Drosophila melanogaster]
54	1	NCBInr	gi|20129399	681	56983	41	35	16	14	1.59	aldehyde dehydrogenase, isoform A [Drosophila melanogaster]							678	1	NCBInr	gi|17223791	41	58661	3	2	3	2	0.13	amidophosphoribosyltransferase [Drosophila virilis]
16	1	NCBInr	gi|24650278	1887	39023	98	78	21	20	10.91	aldolase, isoform B [Drosophila melanogaster]							235	1	NCBInr	gi|17647155	153	65862	11	9	7	6	0.39	amphiphysin, isoform A [Drosophila melanogaster]
19	1	NCBInr	gi|24650278	1543	39023	100	74	22	19	8.04	aldolase, isoform B [Drosophila melanogaster]							197	1	NCBInr	gi|320545678	194	1487450	28	13	25	12	0.03	ankyrin 2, isoform U [Drosophila melanogaster]
12	1	NCBInr	gi|24650278	1507	39023	75	58	18	15	4.21	aldolase, isoform B [Drosophila melanogaster]							237	1	NCBInr	gi|320545678	153	1487450	26	12	23	12	0.03	ankyrin 2, isoform U [Drosophila melanogaster]
1063	1	NCBInr	gi|21357721	15	92481	7	1	6	1	0.04	ALG-2 interacting protein X [Drosophila melanogaster]							300	2	NCBInr	gi|320545678	98	1487450	22	7	20	7	0.02	ankyrin 2, isoform U [Drosophila melanogaster]
759	1	NCBInr	gi|1272314	33	63357	7	2	6	2	0.12	alpha esterase, partial [Drosophila melanogaster]							237	2	NCBInr	gi|28558750	92	170061	6	4	5	4	0.09	ankyrin, isoform C [Drosophila melanogaster]
20	3	NCBInr	gi|418207396	1298	46113	109	75	17	15	3.41	alpha tubulin 84B, partial [Drosophila simulans]							197	2	NCBInr	gi|28558750	67	170061	7	4	5	3	0.07	ankyrin, isoform C [Drosophila melanogaster]
9	2	NCBInr	gi|418207396	1786	46113	100	82	16	14	3.08	alpha tubulin 84B, partial [Drosophila simulans]							300	1	NCBInr	gi|28558750	114	170061	7	4	6	3	0.07	ankyrin, isoform C [Drosophila melanogaster]
20	2	NCBInr	gi|418207406	1450	46156	117	81	18	16	3.75	alpha tubulin 84B, partial [Drosophila simulans]							486	1	NCBInr	gi|17736989	66	36266	3	3	3	3	0.34	annexin B11, isoform A [Drosophila melanogaster]
170	1	NCBInr	gi|2104816	221	105238	17	9	14	9	0.36	alpha-adaptin [Drosophila melanogaster]							547	1	NCBInr	gi|17736989	53	36266	3	2	3	2	0.22	annexin B11, isoform A [Drosophila melanogaster]
300	1	NCBInr	gi|2104816	152	105238	17	13	12	8	0.32	alpha-adaptin [Drosophila melanogaster]							528	1	NCBInr	gi|17736989	58	36266	3	3	2	2	0.22	annexin B11, isoform A [Drosophila melanogaster]
197	1	NCBInr	gi|28574818	217	105553	18	14	13	10	0.41	alpha-Adaptin, isoform A [Drosophila melanogaster]							212	1	NCBInr	gi|17136264	186	36051	16	8	7	3	0.35	annexin IX, isoform B [Drosophila melanogaster]
356	1	NCBInr	gi|413878	123	53720	5	3	4	3	0.22	Alpha-Amylase [Drosophila erecta]							216	1	NCBInr	gi|156927	169	32925	13	9	6	4	0.54	annexin IX, partial [Drosophila melanogaster]
259	1	NCBInr	gi|17737817	176	65394	16	11	12	8	0.64	alpha-Esterase-7 [Drosophila melanogaster]							87	1	NCBInr	gi|17136288	406	35568	14	14	7	7	1.24	annexin X, isoform A [Drosophila melanogaster]
5	1	NCBInr	gi|158489	2215	278160	126	96	72	59	1.38	alpha-spectrin [Drosophila melanogaster]							74	1	NCBInr	gi|281361137	487	35683	16	15	9	9	1.47	annexin X, isoform B [Drosophila melanogaster]
9	1	NCBInr	gi|17136564	2044	49876	119	96	18	16	3.56	alpha-Tubulin at 84B [Drosophila melanogaster]							100	1	NCBInr	gi|281361137	372	35683	15	15	8	8	1.47	annexin X, isoform B [Drosophila melanogaster]
235	1	NCBInr	gi|17647155	153	65862	11	9	7	6	0.39	amphiphysin, isoform A [Drosophila melanogaster]							565	1	NCBInr	gi|2541966	51	35659	2	2	2	2	0.22	anon1A3 [Drosophila melanogaster]
562	1	NCBInr	gi|442623456	68	55128	7	4	5	3	0.22	amphiphysin, isoform B [Drosophila melanogaster]							815	1	NCBInr	gi|2541966	31	35659	4	2	3	2	0.22	anon1A3 [Drosophila melanogaster]
237	1	NCBInr	gi|320545678	153	1487450	26	12	23	12	0.03	ankyrin 2, isoform U [Drosophila melanogaster]							963	1	NCBInr	gi|2541966	20	35659	2	1	2	1	0.11	anon1A3 [Drosophila melanogaster]
252	2	NCBInr	gi|28558750	97	170061	7	5	6	4	0.09	ankyrin, isoform C [Drosophila melanogaster]							574	1	NCBInr	gi|2459912	50	28933	1	1	1	1	0.13	anon2C9 [Drosophila melanogaster]
237	2	NCBInr	gi|28558750	92	170061	6	4	5	4	0.09	ankyrin, isoform C [Drosophila melanogaster]							616	1	NCBInr	gi|2459912	46	28933	1	1	1	1	0.13	anon2C9 [Drosophila melanogaster]
373	2	NCBInr	gi|28558750	80	170061	6	3	5	3	0.07	ankyrin, isoform C [Drosophila melanogaster]							714	1	NCBInr	gi|2459912	40	28933	1	1	1	1	0.13	anon2C9 [Drosophila melanogaster]
527	1	NCBInr	gi|17736989	70	36266	5	3	3	3	0.34	annexin B11, isoform A [Drosophila melanogaster]							762	1	NCBInr	gi|4530427	35	58319	5	4	3	3	0.28	antennal-enriched UDP-glycosyltransferase [Drosophila melanogaster]
214	1	NCBInr	gi|17136264	171	36051	14	7	8	3	0.35	annexin IX, isoform B [Drosophila melanogaster]							1062	1	NCBInr	gi|4530427	15	58319	2	1	2	1	0.06	antennal-enriched UDP-glycosyltransferase [Drosophila melanogaster]
252	1	NCBInr	gi|156927	164	32925	13	9	7	6	0.92	annexin IX, partial [Drosophila melanogaster]							1077	1	NCBInr	gi|4530427	14	58319	2	1	2	1	0.06	antennal-enriched UDP-glycosyltransferase [Drosophila melanogaster]
134	1	NCBInr	gi|17136288	370	35568	15	14	8	7	1.24	annexin X, isoform A [Drosophila melanogaster]							223	1	NCBInr	gi|24649014	172	49824	8	4	6	3	0.24	AP-50, isoform A [Drosophila melanogaster]
148	1	NCBInr	gi|281361137	330	35683	16	13	11	9	1.47	annexin X, isoform B [Drosophila melanogaster]							297	1	NCBInr	gi|24649014	117	49824	6	2	6	2	0.16	AP-50, isoform A [Drosophila melanogaster]
100	1	NCBInr	gi|281361137	372	35683	15	15	8	8	1.47	annexin X, isoform B [Drosophila melanogaster]							319	1	NCBInr	gi|6523177	106	75108	15	9	9	7	0.4	ARALAR 1 protein [Drosophila melanogaster]
815	1	NCBInr	gi|2541966	31	35659	4	2	3	2	0.22	anon1A3 [Drosophila melanogaster]							381	1	NCBInr	gi|21356377	84	43626	6	4	5	4	0.39	Arc42 [Drosophila melanogaster]
553	1	NCBInr	gi|2541966	66	35659	2	1	2	1	0.11	anon1A3 [Drosophila melanogaster]							465	1	NCBInr	gi|21356377	65	43626	7	3	4	3	0.28	Arc42 [Drosophila melanogaster]
759	1	NCBInr	gi|2541966	44	35659	2	1	2	1	0.11	anon1A3 [Drosophila melanogaster]							453	1	NCBInr	gi|21356377	71	43626	4	3	4	3	0.28	Arc42 [Drosophila melanogaster]
515	1	NCBInr	gi|2459912	72	28933	1	1	1	1	0.13	anon2C9 [Drosophila melanogaster]							14	1	NCBInr	gi|24661336	1532	61225	102	73	25	18	3.11	arginine kinase, isoform A [Drosophila melanogaster]
616	1	NCBInr	gi|2459912	46	28933	1	1	1	1	0.13	anon2C9 [Drosophila melanogaster]							16	1	NCBInr	gi|24661336	1321	61225	83	62	19	18	2.88	arginine kinase, isoform A [Drosophila melanogaster]
1062	1	NCBInr	gi|4530427	15	58319	2	1	2	1	0.06	antennal-enriched UDP-glycosyltransferase [Drosophila melanogaster]							17	1	NCBInr	gi|24661336	1360	61225	90	66	20	16	2.66	arginine kinase, isoform A [Drosophila melanogaster]
418	1	NCBInr	gi|24649014	94	49824	8	6	7	6	0.54	AP-50, isoform A [Drosophila melanogaster]							521	1	NCBInr	gi|17136376	59	91095	2	1	2	1	0.04	armadillo, isoform A [Drosophila melanogaster]
508	1	NCBInr	gi|24649014	78	49824	10	4	7	4	0.34	AP-50, isoform A [Drosophila melanogaster]							56	1	NCBInr	gi|17136400	669	40745	36	28	12	10	1.63	arrestin 1, isoform A [Drosophila melanogaster]
102	1	NCBInr	gi|6523177	470	75108	29	26	17	16	1.16	ARALAR 1 protein [Drosophila melanogaster]							1095	1	NCBInr	gi|12249087	13	41392	2	1	1	1	0.09	asense [Drosophila orena]
298	1	NCBInr	gi|21356377	140	43626	8	7	5	4	0.39	Arc42 [Drosophila melanogaster]							828	1	NCBInr	gi|19921528	29	63891	3	1	3	1	0.06	Asparaginyl-tRNA synthetase, isoform A [Drosophila melanogaster]
353	1	NCBInr	gi|21356377	124	43626	8	5	6	4	0.39	Arc42 [Drosophila melanogaster]							636	1	NCBInr	gi|19921528	46	63891	1	1	1	1	0.06	Asparaginyl-tRNA synthetase, isoform A [Drosophila melanogaster]
381	1	NCBInr	gi|21356377	84	43626	6	4	5	4	0.39	Arc42 [Drosophila melanogaster]							476	1	NCBInr	gi|17136276	66	59022	1	1	1	1	0.06	Aspartyl-tRNA synthetase, isoform A [Drosophila melanogaster]
25	1	NCBInr	gi|24661336	1183	61225	79	60	24	21	3.36	arginine kinase, isoform A [Drosophila melanogaster]							662	1	NCBInr	gi|324096428	42	63178	8	3	5	2	0.12	AT03614p [Drosophila melanogaster]
27	1	NCBInr	gi|24661336	1214	61225	85	66	25	20	3.11	arginine kinase, isoform A [Drosophila melanogaster]							927	1	NCBInr	gi|51092254	23	123114	4	1	3	1	0.03	AT04807p [Drosophila melanogaster]
17	1	NCBInr	gi|24661336	1360	61225	90	66	20	16	2.66	arginine kinase, isoform A [Drosophila melanogaster]							25	1	NCBInr	gi|288784881	1131	29517	59	45	15	10	3.25	AT09839p [Drosophila melanogaster]
559	1	NCBInr	gi|17136376	53	91095	2	1	2	1	0.04	armadillo, isoform A [Drosophila melanogaster]							3	1	NCBInr	gi|287945	2655	53487	135	101	22	21	6.55	ATP synthase beta subunit [Drosophila melanogaster]
45	1	NCBInr	gi|17136400	881	40745	40	37	13	12	2.14	arrestin 1, isoform A [Drosophila melanogaster]							4	1	NCBInr	gi|287945	2201	53487	129	92	22	20	5.17	ATP synthase beta subunit [Drosophila melanogaster]
1095	1	NCBInr	gi|12249087	13	41392	2	1	1	1	0.09	asense [Drosophila orena]							111	1	NCBInr	gi|24661884	334	27340	29	22	10	9	3.77	ATP synthase, subunit b [Drosophila melanogaster]
829	1	NCBInr	gi|19921528	35	63891	1	1	1	1	0.06	Asparaginyl-tRNA synthetase, isoform A [Drosophila melanogaster]							123	1	NCBInr	gi|24661884	322	27340	33	22	10	8	3.18	ATP synthase, subunit b [Drosophila melanogaster]
1083	1	NCBInr	gi|4512034	20	59004	2	1	2	1	0.06	aspartyl tRNA synthetase [Drosophila melanogaster]							114	1	NCBInr	gi|24661884	347	27340	30	22	9	8	2.67	ATP synthase, subunit b [Drosophila melanogaster]
393	1	NCBInr	gi|17136276	99	59022	1	1	1	1	0.06	Aspartyl-tRNA synthetase, isoform A [Drosophila melanogaster]							38	1	NCBInr	gi|17738043	870	20188	35	26	10	9	5.79	ATP synthase, subunit d, isoform A [Drosophila melanogaster]
927	1	NCBInr	gi|51092254	23	123114	4	1	3	1	0.03	AT04807p [Drosophila melanogaster]							87	1	NCBInr	gi|24651125	404	32850	43	25	11	11	2.68	ATP synthase-gamma chain, isoform A [Drosophila melanogaster]
25	1	NCBInr	gi|288784881	1131	29517	59	45	15	10	3.25	AT09839p [Drosophila melanogaster]							93	1	NCBInr	gi|24651125	395	32850	38	25	12	11	2.68	ATP synthase-gamma chain, isoform A [Drosophila melanogaster]
153	1	NCBInr	gi|25009816	308	49734	14	13	10	9	0.92	AT16867p, partial [Drosophila melanogaster]							93	1	NCBInr	gi|24651125	387	32850	42	23	13	11	2.31	ATP synthase-gamma chain, isoform A [Drosophila melanogaster]
350	1	NCBInr	gi|19527965	126	53708	7	5	6	5	0.4	AT18457p [Drosophila melanogaster]							115	1	NCBInr	gi|17137260	333	11928	13	12	3	3	1.37	ATPase coupling factor 6, isoform A [Drosophila melanogaster]
672	1	NCBInr	gi|18447038	52	47341	7	3	6	3	0.26	AT20832p [Drosophila melanogaster]							3	2	NCBInr	gi|126002169	2624	54315	128	96	21	19	5.01	ATPsyn-beta [Drosophila pseudoobscura pseudoobscura]
973	1	NCBInr	gi|255069817	24	58982	3	1	3	1	0.06	AT29456p [Drosophila melanogaster]							3	2	NCBInr	gi|195469417	2522	54104	139	107	22	22	6.39	ATPsyn-beta [Drosophila yakuba]
879	1	NCBInr	gi|18447150	33	24574	6	5	3	3	0.54	AT31109p [Drosophila melanogaster]							989	1	NCBInr	gi|21357935	18	36989	1	1	1	1	0.1	Aut1 [Drosophila melanogaster]
4	1	NCBInr	gi|287945	4142	53487	191	137	24	24	8.88	ATP synthase beta subunit [Drosophila melanogaster]							889	1	NCBInr	gi|21357935	27	36989	1	1	1	1	0.1	Aut1 [Drosophila melanogaster]
111	1	NCBInr	gi|24661884	427	27340	34	27	11	9	4.43	ATP synthase, subunit b [Drosophila melanogaster]							545	1	NCBInr	gi|19922742	55	20454	3	2	3	2	0.41	babos [Drosophila melanogaster]
110	1	NCBInr	gi|24661884	454	27340	36	21	10	7	3.18	ATP synthase, subunit b [Drosophila melanogaster]							859	1	NCBInr	gi|19922742	27	20454	1	1	1	1	0.19	babos [Drosophila melanogaster]
114	1	NCBInr	gi|24661884	347	27340	30	22	9	8	2.67	ATP synthase, subunit b [Drosophila melanogaster]							717	1	NCBInr	gi|19922742	40	20454	2	2	1	1	0.19	babos [Drosophila melanogaster]
50	1	NCBInr	gi|17738043	793	20188	34	27	12	11	8.62	ATP synthase, subunit d, isoform A [Drosophila melanogaster]							984	1	NCBInr	gi|28571872	18	23676	3	2	2	1	0.16	baiser [Drosophila melanogaster]
78	1	NCBInr	gi|24651125	556	32850	40	26	14	12	2.68	ATP synthase-gamma chain, isoform A [Drosophila melanogaster]							849	1	NCBInr	gi|28571872	28	23676	3	2	2	1	0.16	baiser [Drosophila melanogaster]
137	1	NCBInr	gi|17137260	280	11928	11	9	3	3	1.37	ATPase coupling factor 6, isoform A [Drosophila melanogaster]							163	1	NCBInr	gi|17647205	230	45788	27	18	15	11	1.37	bangles and beads, isoform C [Drosophila melanogaster]
4	3	NCBInr	gi|126002169	3838	54315	189	127	23	22	6.84	ATPsyn-beta [Drosophila pseudoobscura pseudoobscura]							580	1	NCBInr	gi|20129349	49	10110	1	1	1	1	0.4	barrier to autointegration factor, isoform A [Drosophila melanogaster]
3	2	NCBInr	gi|195469417	2522	54104	139	107	22	22	6.39	ATPsyn-beta [Drosophila yakuba]							575	1	NCBInr	gi|20129349	51	10110	1	1	1	1	0.4	barrier to autointegration factor, isoform A [Drosophila melanogaster]
545	1	NCBInr	gi|19922742	55	20454	3	2	3	2	0.41	babos [Drosophila melanogaster]							741	1	NCBInr	gi|20129349	39	10110	1	1	1	1	0.4	barrier to autointegration factor, isoform A [Drosophila melanogaster]
871	1	NCBInr	gi|28571872	32	23676	2	2	2	2	0.35	baiser [Drosophila melanogaster]							229	1	NCBInr	gi|161076803	162	70488	9	6	6	4	0.23	basigin, isoform G [Drosophila melanogaster]
822	1	NCBInr	gi|28571872	39	23676	3	3	2	2	0.35	baiser [Drosophila melanogaster]							519	1	NCBInr	gi|5679035	58	17782	4	3	3	2	0.48	BcDNA.GM05329 [Drosophila melanogaster]
849	1	NCBInr	gi|28571872	28	23676	3	2	2	1	0.16	baiser [Drosophila melanogaster]							16	1	NCBInr	gi|24658560	1449	59384	81	64	24	19	2.58	bellwether [Drosophila melanogaster]
139	1	NCBInr	gi|17647205	350	45788	29	20	15	12	1.77	bangles and beads, isoform C [Drosophila melanogaster]							15	1	NCBInr	gi|24658560	1448	59384	83	57	25	18	2.37	bellwether [Drosophila melanogaster]
575	1	NCBInr	gi|20129349	51	10110	1	1	1	1	0.4	barrier to autointegration factor, isoform A [Drosophila melanogaster]							17	1	NCBInr	gi|24658560	1319	59384	81	61	25	18	2.37	bellwether [Drosophila melanogaster]
1027	1	NCBInr	gi|5052562	24	79121	1	1	1	1	0.05	BcDNA.GH07188 [Drosophila melanogaster]							574	1	NCBInr	gi|17530929	53	17225	9	3	5	3	0.84	bendless, isoform A [Drosophila melanogaster]
927	1	NCBInr	gi|5679035	27	17782	3	2	3	2	0.48	BcDNA.GM05329 [Drosophila melanogaster]							414	2	NCBInr	gi|17530929	39	17225	7	2	6	2	0.5	bendless, isoform A [Drosophila melanogaster]
1000	1	NCBInr	gi|17985987	23	85029	3	1	3	1	0.04	belle, isoform A [Drosophila melanogaster]							865	1	NCBInr	gi|17530929	27	17225	6	1	5	1	0.23	bendless, isoform A [Drosophila melanogaster]
14	1	NCBInr	gi|24658560	1784	59384	104	80	24	21	3.3	bellwether [Drosophila melanogaster]							39	1	NCBInr	gi|45552151	859	967564	94	60	71	48	0.21	bent, isoform C [Drosophila melanogaster]
14	1	NCBInr	gi|24658560	2020	59384	110	87	26	19	2.58	bellwether [Drosophila melanogaster]							44	1	NCBInr	gi|45552151	764	967564	92	51	71	42	0.18	bent, isoform C [Drosophila melanogaster]
15	1	NCBInr	gi|24658560	1448	59384	83	57	25	18	2.37	bellwether [Drosophila melanogaster]							36	1	NCBInr	gi|45552151	839	967564	101	51	74	41	0.18	bent, isoform C [Drosophila melanogaster]
376	1	NCBInr	gi|17530929	115	17225	9	6	5	3	1.25	bendless, isoform A [Drosophila melanogaster]							240	1	NCBInr	gi|17647183	151	101115	16	8	12	5	0.2	beta adaptin [Drosophila melanogaster]
44	1	NCBInr	gi|45552151	764	967564	92	51	71	42	0.18	bent, isoform C [Drosophila melanogaster]							21	2	NCBInr	gi|442616758	1114	267462	83	59	57	43	0.87	beta spectrin, isoform B [Drosophila melanogaster]
131	1	NCBInr	gi|281359561	378	999458	62	32	47	27	0.11	bent, isoform F [Drosophila melanogaster]							23	2	NCBInr	gi|442616758	1126	267462	77	53	48	36	0.73	beta spectrin, isoform B [Drosophila melanogaster]
110	1	NCBInr	gi|281359561	439	999458	48	20	41	19	0.07	bent, isoform F [Drosophila melanogaster]							24	2	NCBInr	gi|442616758	928	267462	70	48	46	35	0.68	beta spectrin, isoform B [Drosophila melanogaster]
317	1	NCBInr	gi|17647183	141	101115	16	8	12	7	0.29	beta adaptin [Drosophila melanogaster]							21	1	NCBInr	gi|157020	1186	265623	84	60	57	43	0.91	beta-spectrin [Drosophila melanogaster]
38	1	NCBInr	gi|17647191	1077	265575	68	46	41	28	0.55	beta spectrin, isoform A [Drosophila melanogaster]							11	1	NCBInr	gi|24655737	1700	50115	81	70	19	18	3.53	beta-Tubulin at 56D, isoform B [Drosophila melanogaster]
21	2	NCBInr	gi|442616758	1114	267462	83	59	57	43	0.87	beta spectrin, isoform B [Drosophila melanogaster]							9	1	NCBInr	gi|24655737	1762	50115	86	75	19	17	3.53	beta-Tubulin at 56D, isoform B [Drosophila melanogaster]
39	2	NCBInr	gi|442616758	935	267462	68	44	46	30	0.55	beta spectrin, isoform B [Drosophila melanogaster]							11	1	NCBInr	gi|24655737	1707	50115	89	73	18	16	2.92	beta-Tubulin at 56D, isoform B [Drosophila melanogaster]
38	2	NCBInr	gi|442616758	1063	267462	68	46	41	28	0.55	beta spectrin, isoform B [Drosophila melanogaster]							523	1	NCBInr	gi|157012	57	185021	3	1	2	1	0.02	brahma protein [Drosophila melanogaster]
916	1	NCBInr	gi|17864566	30	38517	1	1	1	1	0.1	beta subunit of type II geranylgeranyl transferase [Drosophila melanogaster]							105	1	NCBInr	gi|116007678	357	201557	25	20	18	16	0.36	bruchpilot, isoform H [Drosophila melanogaster]
10	2	NCBInr	gi|158743	1032	49812	51	41	14	13	1.75	beta-2 tubulin [Drosophila melanogaster]							39	2	NCBInr	gi|195064329	207	990716	35	13	26	11	0.04	bt [Drosophila grimshawi]
21	1	NCBInr	gi|157020	1186	265623	84	60	57	43	0.91	beta-spectrin [Drosophila melanogaster]							929	1	NCBInr	gi|17933690	22	73564	2	2	2	2	0.1	bubblegum [Drosophila melanogaster]
10	1	NCBInr	gi|24655737	2087	50115	96	77	23	20	3.87	beta-Tubulin at 56D, isoform B [Drosophila melanogaster]							841	1	NCBInr	gi|17933690	31	73564	1	1	1	1	0.05	bubblegum [Drosophila melanogaster]
11	1	NCBInr	gi|24655737	1700	50115	81	70	19	18	3.53	beta-Tubulin at 56D, isoform B [Drosophila melanogaster]							234	1	NCBInr	gi|17136674	161	35695	16	8	9	6	0.82	calbindin 53E [Drosophila melanogaster]
17	1	NCBInr	gi|24655737	1665	50115	80	69	20	16	2.92	beta-Tubulin at 56D, isoform B [Drosophila melanogaster]							848	1	NCBInr	gi|1336010	28	19308	1	1	1	1	0.2	calcineurin B [Drosophila melanogaster]
796	1	NCBInr	gi|14165374	37	117925	1	1	1	1	0.03	Bifocal [Drosophila melanogaster]							451	1	NCBInr	gi|78706458	69	162779	5	2	5	2	0.05	calcium activated protein for secretion, isoform B [Drosophila melanogaster]
138	1	NCBInr	gi|116007678	274	201557	28	16	20	13	0.29	bruchpilot, isoform H [Drosophila melanogaster]							911	1	NCBInr	gi|17975557	25	45085	1	1	1	1	0.08	Calcium/calmodulin-dependent protein kinase I, isoform G [Drosophila melanogaster]
977	1	NCBInr	gi|17933690	26	73564	4	2	4	2	0.1	bubblegum [Drosophila melanogaster]							430	1	NCBInr	gi|24638772	76	57533	10	6	6	6	0.46	Calcium/calmodulin-dependent protein kinase II, isoform B [Drosophila melanogaster]
1054	1	NCBInr	gi|17933690	20	73564	1	1	1	1	0.05	bubblegum [Drosophila melanogaster]							539	1	NCBInr	gi|157032	55	84730	1	1	1	1	0.04	calcium-binding protein [Drosophila melanogaster]
1049	1	NCBInr	gi|34334797	20	38476	2	1	2	1	0.1	cact [Drosophila simulans]							760	1	NCBInr	gi|2345094	34	21181	2	2	2	2	0.39	calcium-binding protein [Drosophila melanogaster]
250	1	NCBInr	gi|17136674	144	35695	17	9	8	6	0.82	calbindin 53E [Drosophila melanogaster]							474	1	NCBInr	gi|2345094	67	21181	2	2	2	2	0.39	calcium-binding protein [Drosophila melanogaster]
848	1	NCBInr	gi|1336010	28	19308	1	1	1	1	0.2	calcineurin B [Drosophila melanogaster]							903	1	NCBInr	gi|2345094	24	21181	2	1	2	1	0.18	calcium-binding protein [Drosophila melanogaster]
890	1	NCBInr	gi|17864336	30	19328	1	1	1	1	0.2	calcineurin B, isoform A [Drosophila melanogaster]							901	1	NCBInr	gi|19921434	25	46723	2	1	2	1	0.08	calcium-binding protein 1 [Drosophila melanogaster]
451	1	NCBInr	gi|78706458	69	162779	5	2	5	2	0.05	calcium activated protein for secretion, isoform B [Drosophila melanogaster]							797	1	NCBInr	gi|19921434	35	46723	1	1	1	1	0.08	calcium-binding protein 1 [Drosophila melanogaster]
938	1	NCBInr	gi|17975557	26	45085	2	1	1	1	0.08	Calcium/calmodulin-dependent protein kinase I, isoform G [Drosophila melanogaster]							652	1	NCBInr	gi|2213427	43	67993	4	2	3	2	0.11	calnexin [Drosophila melanogaster]
700	1	NCBInr	gi|24638772	45	57533	14	5	8	5	0.37	Calcium/calmodulin-dependent protein kinase II, isoform B [Drosophila melanogaster]							668	1	NCBInr	gi|2213427	41	67993	5	2	4	2	0.11	calnexin [Drosophila melanogaster]
632	1	NCBInr	gi|2345094	53	21181	4	3	2	1	0.39	calcium-binding protein [Drosophila melanogaster]							856	1	NCBInr	gi|2213427	30	67993	3	2	2	1	0.05	calnexin [Drosophila melanogaster]
760	1	NCBInr	gi|2345094	34	21181	2	2	2	2	0.39	calcium-binding protein [Drosophila melanogaster]							275	1	NCBInr	gi|6063416	126	46780	9	6	5	3	0.36	calreticulin [Drosophila melanogaster]
907	1	NCBInr	gi|2345094	31	21181	3	1	2	1	0.18	calcium-binding protein [Drosophila melanogaster]							847	1	NCBInr	gi|17136902	28	40813	5	3	4	2	0.3	cAMP-dependent protein kinase 1, isoform D [Drosophila melanogaster]
459	1	NCBInr	gi|19921434	90	46723	7	4	4	3	0.36	calcium-binding protein 1 [Drosophila melanogaster]							667	1	NCBInr	gi|24667745	41	35529	1	1	1	1	0.11	cAMP-dependent protein kinase R1, isoform Q [Drosophila melanogaster]
427	1	NCBInr	gi|2213427	99	67993	5	4	4	3	0.24	calnexin [Drosophila melanogaster]							333	1	NCBInr	gi|17647815	100	42721	16	7	10	7	0.8	cAMP-dependent protein kinase R2, isoform A [Drosophila melanogaster]
668	1	NCBInr	gi|2213427	41	67993	5	2	4	2	0.11	calnexin [Drosophila melanogaster]							914	1	NCBInr	gi|5763575	24	93011	3	1	3	1	0.04	cap binding protein 80 [Drosophila melanogaster]
822	1	NCBInr	gi|2213427	35	67993	4	2	3	1	0.05	calnexin [Drosophila melanogaster]							746	1	NCBInr	gi|17136938	38	31343	1	1	1	1	0.12	capping protein beta, isoform A [Drosophila melanogaster]
307	1	NCBInr	gi|6063416	111	46780	9	6	6	3	0.47	calreticulin [Drosophila melanogaster]							961	1	NCBInr	gi|24666371	20	103528	1	1	1	1	0.04	caprin [Drosophila melanogaster]
1091	1	NCBInr	gi|829179	18	64835	2	1	2	1	0.06	cAMP specific phosphodiesterase [Drosophila melanogaster]							256	1	NCBInr	gi|17737413	147	29934	8	5	6	4	0.61	carbonic anhydrase 1 [Drosophila melanogaster]
607	1	NCBInr	gi|17136902	56	40813	6	4	4	3	0.3	cAMP-dependent protein kinase 1, isoform D [Drosophila melanogaster]							625	1	NCBInr	gi|17737413	46	29934	3	3	3	3	0.43	carbonic anhydrase 1 [Drosophila melanogaster]
391	1	NCBInr	gi|24667745	100	35529	2	2	1	1	0.11	cAMP-dependent protein kinase R1, isoform Q [Drosophila melanogaster]							340	1	NCBInr	gi|17737413	97	29934	6	3	5	3	0.43	carbonic anhydrase 1 [Drosophila melanogaster]
602	1	NCBInr	gi|24667745	61	35529	1	1	1	1	0.11	cAMP-dependent protein kinase R1, isoform Q [Drosophila melanogaster]							442	1	NCBInr	gi|974553	68	126499	5	3	5	3	0.09	carboxypeptidase precursor [Drosophila melanogaster]
667	1	NCBInr	gi|24667745	41	35529	1	1	1	1	0.11	cAMP-dependent protein kinase R1, isoform Q [Drosophila melanogaster]							467	1	NCBInr	gi|7453639	64	12912	3	3	2	2	1.23	casein kinase II beta subunit [Drosophila melanogaster]
297	1	NCBInr	gi|17647815	118	42721	16	6	8	5	0.52	cAMP-dependent protein kinase R2, isoform A [Drosophila melanogaster]							530	1	NCBInr	gi|7453639	57	12912	3	2	2	2	0.71	casein kinase II beta subunit [Drosophila melanogaster]
914	1	NCBInr	gi|5763575	24	93011	3	1	3	1	0.04	cap binding protein 80 [Drosophila melanogaster]							1007	1	NCBInr	gi|7453639	17	12912	1	1	1	1	0.31	casein kinase II beta subunit [Drosophila melanogaster]
938	1	NCBInr	gi|17136938	22	31343	1	1	1	1	0.12	capping protein beta, isoform A [Drosophila melanogaster]							551	1	NCBInr	gi|24648808	55	100847	7	3	6	3	0.11	CASK ortholog, isoform B [Drosophila melanogaster]
1016	1	NCBInr	gi|24666371	21	103528	2	1	2	1	0.04	caprin [Drosophila melanogaster]							722	1	NCBInr	gi|24648808	38	100847	7	2	6	2	0.07	CASK ortholog, isoform B [Drosophila melanogaster]
1112	1	NCBInr	gi|24666371	18	103528	1	1	1	1	0.04	caprin [Drosophila melanogaster]							601	1	NCBInr	gi|24648808	48	100847	10	2	7	2	0.07	CASK ortholog, isoform B [Drosophila melanogaster]
958	1	NCBInr	gi|85724874	27	84434	10	2	9	2	0.09	capulet, isoform B [Drosophila melanogaster]							147	1	NCBInr	gi|90265042	254	201528	26	16	19	13	0.26	CAST [Drosophila melanogaster]
625	1	NCBInr	gi|17737413	46	29934	3	3	3	3	0.43	carbonic anhydrase 1 [Drosophila melanogaster]							97	1	NCBInr	gi|17981717	376	57113	22	13	10	8	0.76	catalase [Drosophila melanogaster]
817	1	NCBInr	gi|21358169	39	37654	1	1	1	1	0.1	carbonic anhydrase 2, isoform A [Drosophila melanogaster]							413	1	NCBInr	gi|21355083	75	42446	5	4	3	2	0.18	cathD [Drosophila melanogaster]
698	1	NCBInr	gi|974553	45	126499	3	2	3	2	0.06	carboxypeptidase precursor [Drosophila melanogaster]							446	1	NCBInr	gi|21355083	72	42446	4	3	3	2	0.18	cathD [Drosophila melanogaster]
296	1	NCBInr	gi|7453639	153	12912	5	4	2	2	1.23	casein kinase II beta subunit [Drosophila melanogaster]							888	1	NCBInr	gi|21355083	25	42446	4	1	3	1	0.09	cathD [Drosophila melanogaster]
601	1	NCBInr	gi|24648808	48	100847	10	2	7	2	0.07	CASK ortholog, isoform B [Drosophila melanogaster]							940	1	NCBInr	gi|18921171	22	37400	1	1	1	1	0.1	cathepsin B1, isoform A [Drosophila melanogaster]
145	1	NCBInr	gi|90265042	320	201528	22	15	20	14	0.31	CAST [Drosophila melanogaster]							757	1	NCBInr	gi|17136940	35	45121	1	1	1	1	0.08	Cdc37 [Drosophila melanogaster]
208	1	NCBInr	gi|90265042	225	201528	21	15	18	15	0.31	CAST [Drosophila melanogaster]							492	1	NCBInr	gi|5457112	61	21447	3	3	2	2	0.64	CDC42 protein [Drosophila melanogaster]
74	1	NCBInr	gi|17981717	632	57113	26	21	11	10	1.13	catalase [Drosophila melanogaster]							387	1	NCBInr	gi|442617466	82	473183	5	2	5	2	0.02	cdep, isoform G [Drosophila melanogaster]
408	1	NCBInr	gi|21355083	96	42446	10	5	5	2	0.18	cathD [Drosophila melanogaster]							506	1	NCBInr	gi|442617466	59	473183	3	1	3	1	0.01	cdep, isoform G [Drosophila melanogaster]
836	1	NCBInr	gi|21355083	37	42446	7	3	2	1	0.09	cathD [Drosophila melanogaster]							600	1	NCBInr	gi|442617466	49	473183	6	1	6	1	0.01	cdep, isoform G [Drosophila melanogaster]
888	1	NCBInr	gi|21355083	25	42446	4	1	3	1	0.09	cathD [Drosophila melanogaster]							616	1	NCBInr	gi|1085168	48	51500	4	1	4	1	0.07	CDP-diacylglycerol synthase - fruit fly (Drosophila sp.)
459	1	NCBInr	gi|18921171	83	37400	1	1	1	1	0.1	cathepsin B1, isoform A [Drosophila melanogaster]							393	1	NCBInr	gi|24647062	84	121605	3	3	3	3	0.09	centrosomal protein 190kD, isoform A [Drosophila melanogaster]
485	1	NCBInr	gi|18921171	83	37400	1	1	1	1	0.1	cathepsin B1, isoform A [Drosophila melanogaster]							483	1	NCBInr	gi|24647062	65	121605	2	2	2	2	0.06	centrosomal protein 190kD, isoform A [Drosophila melanogaster]
940	1	NCBInr	gi|18921171	22	37400	1	1	1	1	0.1	cathepsin B1, isoform A [Drosophila melanogaster]							759	1	NCBInr	gi|1004223	35	121663	3	2	2	2	0.06	centrosome-associated zinc finger protein [Drosophila melanogaster]
858	1	NCBInr	gi|17136940	34	45121	2	2	2	2	0.17	Cdc37 [Drosophila melanogaster]							475	1	NCBInr	gi|28574962	67	88155	3	2	3	2	0.09	CG10077, isoform A [Drosophila melanogaster]
686	1	NCBInr	gi|5457112	40	21447	4	3	3	2	0.64	CDC42 protein [Drosophila melanogaster]							219	1	NCBInr	gi|21358243	169	37458	7	6	6	5	0.78	CG10098 [Drosophila melanogaster]
387	1	NCBInr	gi|442617466	82	473183	5	2	5	2	0.02	cdep, isoform G [Drosophila melanogaster]							226	1	NCBInr	gi|21358243	169	37458	9	5	6	4	0.47	CG10098 [Drosophila melanogaster]
662	1	NCBInr	gi|442617466	49	473183	4	1	3	1	0.01	cdep, isoform G [Drosophila melanogaster]							441	1	NCBInr	gi|21358243	73	37458	5	3	5	3	0.33	CG10098 [Drosophila melanogaster]
651	1	NCBInr	gi|1085168	43	51500	2	1	2	1	0.07	CDP-diacylglycerol synthase - fruit fly (Drosophila sp.)							1018	1	NCBInr	gi|45550800	16	71061	2	1	2	1	0.05	CG10217, isoform A [Drosophila melanogaster]
483	1	NCBInr	gi|24647062	65	121605	2	2	2	2	0.06	centrosomal protein 190kD, isoform A [Drosophila melanogaster]							1012	1	NCBInr	gi|45550800	18	71061	1	1	1	1	0.05	CG10217, isoform A [Drosophila melanogaster]
956	1	NCBInr	gi|1004223	25	121663	3	1	3	1	0.03	centrosome-associated zinc finger protein [Drosophila melanogaster]							440	1	NCBInr	gi|20130215	69	12083	9	6	4	3	2.11	CG10320, isoform A [Drosophila melanogaster]
219	1	NCBInr	gi|21358243	169	37458	7	6	6	5	0.78	CG10098 [Drosophila melanogaster]							567	1	NCBInr	gi|20130215	52	12083	6	3	3	2	1.34	CG10320, isoform A [Drosophila melanogaster]
463	1	NCBInr	gi|21358243	89	37458	5	3	4	2	0.21	CG10098 [Drosophila melanogaster]							579	1	NCBInr	gi|20130215	52	12083	8	4	4	3	1.34	CG10320, isoform A [Drosophila melanogaster]
674	1	NCBInr	gi|21358243	47	37458	2	1	2	1	0.1	CG10098 [Drosophila melanogaster]							979	1	NCBInr	gi|21355475	18	22219	1	1	1	1	0.17	CG10326, isoform A [Drosophila melanogaster]
303	1	NCBInr	gi|28573019	152	24379	8	7	4	4	0.79	CG10126, isoform A [Drosophila melanogaster]							649	1	NCBInr	gi|21355475	43	22219	2	2	1	1	0.17	CG10326, isoform A [Drosophila melanogaster]
1012	1	NCBInr	gi|45550800	18	71061	1	1	1	1	0.05	CG10217, isoform A [Drosophila melanogaster]							656	1	NCBInr	gi|21355475	45	22219	1	1	1	1	0.17	CG10326, isoform A [Drosophila melanogaster]
1136	1	NCBInr	gi|19922704	17	25649	1	1	1	1	0.15	CG10306 [Drosophila melanogaster]							798	1	NCBInr	gi|45550701	32	74740	3	1	3	1	0.05	CG1041, isoform A [Drosophila melanogaster]
429	1	NCBInr	gi|20130215	90	12083	10	6	4	3	2.11	CG10320, isoform A [Drosophila melanogaster]							641	1	NCBInr	gi|45550701	43	74740	4	1	4	1	0.05	CG1041, isoform A [Drosophila melanogaster]
456	1	NCBInr	gi|20130215	91	12083	10	6	4	3	2.11	CG10320, isoform A [Drosophila melanogaster]							1093	1	NCBInr	gi|45550701	13	74740	2	1	2	1	0.05	CG1041, isoform A [Drosophila melanogaster]
567	1	NCBInr	gi|20130215	52	12083	6	3	3	2	1.34	CG10320, isoform A [Drosophila melanogaster]							761	1	NCBInr	gi|19921654	35	72325	2	1	2	1	0.05	CG10417, isoform A [Drosophila melanogaster]
835	1	NCBInr	gi|21355475	34	22219	2	2	1	1	0.17	CG10326, isoform A [Drosophila melanogaster]							564	1	NCBInr	gi|20130199	52	31536	4	3	3	2	0.25	CG10527 [Drosophila melanogaster]
649	1	NCBInr	gi|21355475	43	22219	2	2	1	1	0.17	CG10326, isoform A [Drosophila melanogaster]							677	1	NCBInr	gi|24650025	43	49102	4	3	3	3	0.25	CG10550, isoform D [Drosophila melanogaster]
504	1	NCBInr	gi|45550701	79	74740	5	3	5	3	0.16	CG1041, isoform A [Drosophila melanogaster]							582	1	NCBInr	gi|24658585	49	42746	2	1	1	1	0.09	CG10576 [Drosophila melanogaster]
357	1	NCBInr	gi|20130199	113	31536	9	7	5	3	0.4	CG10527 [Drosophila melanogaster]							786	1	NCBInr	gi|24658585	33	42746	2	1	2	1	0.09	CG10576 [Drosophila melanogaster]
264	1	NCBInr	gi|24650025	157	49102	7	6	4	3	0.25	CG10550, isoform D [Drosophila melanogaster]							850	1	NCBInr	gi|24658585	30	42746	2	1	2	1	0.09	CG10576 [Drosophila melanogaster]
284	1	NCBInr	gi|24650025	162	49102	6	5	4	3	0.25	CG10550, isoform D [Drosophila melanogaster]							845	1	NCBInr	gi|21355319	30	33597	3	2	3	2	0.24	CG10672 [Drosophila melanogaster]
746	1	NCBInr	gi|28572062	44	46112	1	1	1	1	0.08	CG10562 [Drosophila melanogaster]							430	1	NCBInr	gi|21355997	71	25954	4	4	3	3	0.51	CG10830 [Drosophila melanogaster]
548	1	NCBInr	gi|24658585	67	42746	2	1	2	1	0.09	CG10576 [Drosophila melanogaster]							868	1	NCBInr	gi|24640423	26	43443	4	3	4	3	0.28	CG10932 [Drosophila melanogaster]
1007	1	NCBInr	gi|24658585	25	42746	4	1	4	1	0.09	CG10576 [Drosophila melanogaster]							778	1	NCBInr	gi|24640423	36	43443	4	2	3	2	0.18	CG10932 [Drosophila melanogaster]
786	1	NCBInr	gi|24658585	33	42746	2	1	2	1	0.09	CG10576 [Drosophila melanogaster]							1034	1	NCBInr	gi|24640423	15	43443	2	1	2	1	0.09	CG10932 [Drosophila melanogaster]
681	1	NCBInr	gi|21355319	46	33597	2	2	1	1	0.11	CG10672 [Drosophila melanogaster]							1068	1	NCBInr	gi|24663511	14	58376	1	1	1	1	0.06	CG10960, isoform B [Drosophila melanogaster]
1181	1	NCBInr	gi|24654055	13	42989	2	1	2	1	0.09	CG10734 [Drosophila melanogaster]							893	1	NCBInr	gi|24663511	25	58376	1	1	1	1	0.06	CG10960, isoform B [Drosophila melanogaster]
558	1	NCBInr	gi|21355997	69	25954	6	5	5	4	0.73	CG10830 [Drosophila melanogaster]							1065	1	NCBInr	gi|24663511	15	58376	1	1	1	1	0.06	CG10960, isoform B [Drosophila melanogaster]
370	1	NCBInr	gi|24640423	117	43443	7	5	5	4	0.39	CG10932 [Drosophila melanogaster]							586	1	NCBInr	gi|22024236	51	111416	3	2	3	2	0.07	CG11073, isoform A [Drosophila melanogaster]
868	1	NCBInr	gi|24640423	26	43443	4	3	4	3	0.28	CG10932 [Drosophila melanogaster]							800	1	NCBInr	gi|22024236	32	111416	2	1	2	1	0.03	CG11073, isoform A [Drosophila melanogaster]
1151	1	NCBInr	gi|24640423	15	43443	5	1	4	1	0.09	CG10932 [Drosophila melanogaster]							621	1	NCBInr	gi|21356339	45	37651	1	1	1	1	0.1	CG11255, isoform A [Drosophila melanogaster]
945	1	NCBInr	gi|24663511	26	58376	1	1	1	1	0.06	CG10960, isoform B [Drosophila melanogaster]							627	1	NCBInr	gi|21356339	45	37651	2	1	2	1	0.1	CG11255, isoform A [Drosophila melanogaster]
893	1	NCBInr	gi|24663511	25	58376	1	1	1	1	0.06	CG10960, isoform B [Drosophila melanogaster]							651	1	NCBInr	gi|21356339	45	37651	3	1	3	1	0.1	CG11255, isoform A [Drosophila melanogaster]
37	1	NCBInr	gi|24649832	988	63284	49	44	18	18	2.51	CG11089, isoform A [Drosophila melanogaster]							128	1	NCBInr	gi|21356029	303	11009	15	11	6	4	2.45	CG11267 [Drosophila melanogaster]
46	1	NCBInr	gi|24649832	869	63284	45	37	18	17	1.8	CG11089, isoform A [Drosophila melanogaster]							119	1	NCBInr	gi|21356029	331	11009	14	12	6	4	2.45	CG11267 [Drosophila melanogaster]
912	1	NCBInr	gi|19922626	28	62225	1	1	1	1	0.06	CG11208 [Drosophila melanogaster]							105	1	NCBInr	gi|21356029	351	11009	13	10	6	3	1.53	CG11267 [Drosophila melanogaster]
516	1	NCBInr	gi|21356339	71	37651	7	3	4	3	0.33	CG11255, isoform A [Drosophila melanogaster]							659	1	NCBInr	gi|19920436	42	41134	1	1	1	1	0.09	CG11377, isoform A [Drosophila melanogaster]
388	1	NCBInr	gi|21356339	110	37651	4	3	3	2	0.21	CG11255, isoform A [Drosophila melanogaster]							715	1	NCBInr	gi|19920436	40	41134	1	1	1	1	0.09	CG11377, isoform A [Drosophila melanogaster]
627	1	NCBInr	gi|21356339	45	37651	2	1	2	1	0.1	CG11255, isoform A [Drosophila melanogaster]							1012	1	NCBInr	gi|19922428	17	48755	2	1	2	1	0.08	CG11395 [Drosophila melanogaster]
202	1	NCBInr	gi|21356029	214	11009	11	7	5	4	2.45	CG11267 [Drosophila melanogaster]							1092	1	NCBInr	gi|19922428	13	48755	1	1	1	1	0.08	CG11395 [Drosophila melanogaster]
119	1	NCBInr	gi|21356029	331	11009	14	12	6	4	2.45	CG11267 [Drosophila melanogaster]							796	1	NCBInr	gi|18921125	32	22864	1	1	1	1	0.17	CG11444 [Drosophila melanogaster]
266	1	NCBInr	gi|21356029	172	11009	13	8	6	3	1.53	CG11267 [Drosophila melanogaster]							444	1	NCBInr	gi|24580572	68	11990	4	4	3	3	1.36	CG11455, isoform A [Drosophila melanogaster]
659	1	NCBInr	gi|19920436	42	41134	1	1	1	1	0.09	CG11377, isoform A [Drosophila melanogaster]							622	1	NCBInr	gi|24580572	48	11990	4	4	3	3	1.36	CG11455, isoform A [Drosophila melanogaster]
1092	1	NCBInr	gi|19922428	13	48755	1	1	1	1	0.08	CG11395 [Drosophila melanogaster]							577	1	NCBInr	gi|24580572	51	11990	5	2	3	2	0.77	CG11455, isoform A [Drosophila melanogaster]
445	1	NCBInr	gi|21358325	87	54870	9	5	7	5	0.39	CG1140, isoform A [Drosophila melanogaster]							976	1	NCBInr	gi|18859709	20	10901	1	1	1	1	0.37	CG11752 [Drosophila melanogaster]
431	1	NCBInr	gi|21358325	97	54870	9	5	5	3	0.22	CG1140, isoform A [Drosophila melanogaster]							918	1	NCBInr	gi|21356291	24	23706	2	2	2	2	0.35	CG11857 [Drosophila melanogaster]
603	1	NCBInr	gi|18921125	61	22864	3	1	2	1	0.17	CG11444 [Drosophila melanogaster]							643	1	NCBInr	gi|21356291	44	23706	1	1	1	1	0.16	CG11857 [Drosophila melanogaster]
577	1	NCBInr	gi|24580572	51	11990	5	2	3	2	0.77	CG11455, isoform A [Drosophila melanogaster]							844	1	NCBInr	gi|21356291	28	23706	1	1	1	1	0.16	CG11857 [Drosophila melanogaster]
1097	1	NCBInr	gi|24580572	17	11990	1	1	1	1	0.33	CG11455, isoform A [Drosophila melanogaster]							95	1	NCBInr	gi|21358145	382	39326	19	17	11	10	1.73	CG11876, isoform D [Drosophila melanogaster]
574	1	NCBInr	gi|24657102	62	59603	6	3	6	3	0.2	CG11594, isoform A [Drosophila melanogaster]							917	1	NCBInr	gi|19921980	23	78471	1	1	1	1	0.05	CG11883, isoform B [Drosophila melanogaster]
959	1	NCBInr	gi|28571493	25	35721	3	1	2	1	0.11	CG11739, isoform C [Drosophila melanogaster]							389	1	NCBInr	gi|21356589	82	39515	5	3	4	3	0.31	CG11899 [Drosophila melanogaster]
985	1	NCBInr	gi|18859709	19	10901	1	1	1	1	0.37	CG11752 [Drosophila melanogaster]							562	1	NCBInr	gi|21356589	53	39515	5	2	4	2	0.2	CG11899 [Drosophila melanogaster]
597	1	NCBInr	gi|21356291	51	23706	2	2	2	2	0.35	CG11857 [Drosophila melanogaster]							736	1	NCBInr	gi|21356589	39	39515	6	1	5	1	0.09	CG11899 [Drosophila melanogaster]
844	1	NCBInr	gi|21356291	28	23706	1	1	1	1	0.16	CG11857 [Drosophila melanogaster]							967	1	NCBInr	gi|24644197	21	23619	2	1	2	1	0.16	CG11999 [Drosophila melanogaster]
117	1	NCBInr	gi|21358145	417	39326	20	18	11	11	2.27	CG11876, isoform D [Drosophila melanogaster]							721	1	NCBInr	gi|24644197	40	23619	1	1	1	1	0.16	CG11999 [Drosophila melanogaster]
95	1	NCBInr	gi|21358145	382	39326	19	17	11	10	1.73	CG11876, isoform D [Drosophila melanogaster]							1083	1	NCBInr	gi|24656973	14	64965	3	1	2	1	0.06	CG12006, isoform A [Drosophila melanogaster]
371	1	NCBInr	gi|21356589	107	39515	6	5	5	5	0.57	CG11899 [Drosophila melanogaster]							692	1	NCBInr	gi|24655687	40	30670	5	1	3	1	0.12	CG12024, isoform B [Drosophila melanogaster]
387	1	NCBInr	gi|21356589	111	39515	7	6	5	5	0.57	CG11899 [Drosophila melanogaster]							885	1	NCBInr	gi|24655687	28	30670	3	1	2	1	0.12	CG12024, isoform B [Drosophila melanogaster]
562	1	NCBInr	gi|21356589	53	39515	5	2	4	2	0.2	CG11899 [Drosophila melanogaster]							857	1	NCBInr	gi|24640631	30	76612	1	1	1	1	0.05	CG12065, isoform A [Drosophila melanogaster]
967	1	NCBInr	gi|24644197	21	23619	2	1	2	1	0.16	CG11999 [Drosophila melanogaster]							131	1	NCBInr	gi|24656494	294	29952	10	10	5	5	1.04	CG12079 [Drosophila melanogaster]
692	1	NCBInr	gi|24655687	40	30670	5	1	3	1	0.12	CG12024, isoform B [Drosophila melanogaster]							138	1	NCBInr	gi|24656494	266	29952	8	8	5	5	0.81	CG12079 [Drosophila melanogaster]
1107	1	NCBInr	gi|24640631	19	76612	1	1	1	1	0.05	CG12065, isoform A [Drosophila melanogaster]							169	1	NCBInr	gi|24656494	222	29952	8	7	5	4	0.61	CG12079 [Drosophila melanogaster]
131	1	NCBInr	gi|24656494	294	29952	10	10	5	5	1.04	CG12079 [Drosophila melanogaster]							689	1	NCBInr	gi|24644446	40	53248	3	2	2	1	0.07	CG1213, isoform A [Drosophila melanogaster]
171	1	NCBInr	gi|24656494	257	29952	8	8	3	3	0.61	CG12079 [Drosophila melanogaster]							665	1	NCBInr	gi|24644446	42	53248	3	2	2	1	0.07	CG1213, isoform A [Drosophila melanogaster]
788	1	NCBInr	gi|24644446	38	53248	2	2	1	1	0.07	CG1213, isoform A [Drosophila melanogaster]							815	1	NCBInr	gi|24644446	33	53248	1	1	1	1	0.07	CG1213, isoform A [Drosophila melanogaster]
843	1	NCBInr	gi|24644446	36	53248	2	2	1	1	0.07	CG1213, isoform A [Drosophila melanogaster]							822	1	NCBInr	gi|24644153	30	53512	2	1	2	1	0.07	CG12163, isoform B [Drosophila melanogaster]
665	1	NCBInr	gi|24644446	42	53248	3	2	2	1	0.07	CG1213, isoform A [Drosophila melanogaster]							891	1	NCBInr	gi|21357041	25	26901	2	1	2	1	0.14	CG12171 [Drosophila melanogaster]
822	1	NCBInr	gi|24644153	30	53512	2	1	2	1	0.07	CG12163, isoform B [Drosophila melanogaster]							291	1	NCBInr	gi|18860539	121	20668	6	6	2	2	0.98	CG12203 [Drosophila melanogaster]
334	2	NCBInr	gi|21357041	123	26901	8	7	5	4	0.7	CG12171 [Drosophila melanogaster]							136	1	NCBInr	gi|24660351	281	45842	18	16	9	7	0.87	CG12262 [Drosophila melanogaster]
330	1	NCBInr	gi|18860539	133	20668	5	4	2	2	0.67	CG12203 [Drosophila melanogaster]							168	1	NCBInr	gi|24660351	222	45842	16	14	8	7	0.87	CG12262 [Drosophila melanogaster]
375	1	NCBInr	gi|18860539	84	20668	3	3	2	2	0.41	CG12203 [Drosophila melanogaster]							156	1	NCBInr	gi|24660351	239	45842	15	13	6	5	0.6	CG12262 [Drosophila melanogaster]
121	1	NCBInr	gi|24660351	414	45842	23	22	10	9	1.19	CG12262 [Drosophila melanogaster]							900	1	NCBInr	gi|386766071	25	12854	3	3	3	3	1.23	CG12269, isoform B [Drosophila melanogaster]
124	1	NCBInr	gi|24660351	401	45842	25	20	12	8	1.03	CG12262 [Drosophila melanogaster]							836	1	NCBInr	gi|386766071	28	12854	3	2	3	2	0.71	CG12269, isoform B [Drosophila melanogaster]
136	1	NCBInr	gi|24660351	281	45842	18	16	9	7	0.87	CG12262 [Drosophila melanogaster]							874	1	NCBInr	gi|386766071	28	12854	2	2	2	2	0.71	CG12269, isoform B [Drosophila melanogaster]
1031	1	NCBInr	gi|20129463	24	51042	2	2	2	2	0.15	CG12264 [Drosophila melanogaster]							483	1	NCBInr	gi|24581357	62	12901	5	4	2	2	1.23	CG12400, isoform A [Drosophila melanogaster]
943	1	NCBInr	gi|24648097	26	12218	2	1	2	1	0.32	CG12269, isoform A [Drosophila melanogaster]							681	1	NCBInr	gi|24581357	41	12901	4	3	2	2	1.23	CG12400, isoform A [Drosophila melanogaster]
900	1	NCBInr	gi|386766071	25	12854	3	3	3	3	1.23	CG12269, isoform B [Drosophila melanogaster]							915	1	NCBInr	gi|24581357	25	12901	1	1	1	1	0.31	CG12400, isoform A [Drosophila melanogaster]
773	1	NCBInr	gi|24647855	42	27785	2	1	1	1	0.14	CG12321 [Drosophila melanogaster]							330	1	NCBInr	gi|20130001	100	13126	3	3	2	2	1.2	CG12859 [Drosophila melanogaster]
384	1	NCBInr	gi|24581357	112	12901	8	5	4	3	1.23	CG12400, isoform A [Drosophila melanogaster]							300	1	NCBInr	gi|20130001	111	13126	4	3	2	2	0.69	CG12859 [Drosophila melanogaster]
681	1	NCBInr	gi|24581357	41	12901	4	3	2	2	1.23	CG12400, isoform A [Drosophila melanogaster]							622	1	NCBInr	gi|161084256	46	11183	2	2	1	1	0.36	CG13056 [Drosophila melanogaster]
709	1	NCBInr	gi|24581357	44	12901	4	2	2	1	0.31	CG12400, isoform A [Drosophila melanogaster]							754	1	NCBInr	gi|21357343	38	13600	1	1	1	1	0.29	CG13065 [Drosophila melanogaster]
216	1	NCBInr	gi|20130001	191	13126	5	5	3	3	1.86	CG12859 [Drosophila melanogaster]							1053	1	NCBInr	gi|24657437	15	76790	2	1	1	1	0.05	CG1311, isoform A [Drosophila melanogaster]
330	1	NCBInr	gi|20130001	100	13126	3	3	2	2	1.2	CG12859 [Drosophila melanogaster]							285	1	NCBInr	gi|20129879	124	16375	3	3	1	1	0.24	CG13220, isoform A [Drosophila melanogaster]
280	1	NCBInr	gi|20130001	163	13126	8	3	4	2	0.69	CG12859 [Drosophila melanogaster]							441	1	NCBInr	gi|20129879	70	16375	2	2	1	1	0.24	CG13220, isoform A [Drosophila melanogaster]
622	1	NCBInr	gi|161084256	46	11183	2	2	1	1	0.36	CG13056 [Drosophila melanogaster]							456	1	NCBInr	gi|20129879	71	16375	2	2	1	1	0.24	CG13220, isoform A [Drosophila melanogaster]
608	1	NCBInr	gi|20129879	56	16375	2	2	1	1	0.24	CG13220, isoform A [Drosophila melanogaster]							565	1	NCBInr	gi|19922206	54	41986	1	1	1	1	0.09	CG13349, isoform A [Drosophila melanogaster]
407	1	NCBInr	gi|20129879	104	16375	2	2	1	1	0.24	CG13220, isoform A [Drosophila melanogaster]							904	1	NCBInr	gi|22024404	24	17120	3	1	2	1	0.23	CG13422 [Drosophila melanogaster]
441	1	NCBInr	gi|20129879	70	16375	2	2	1	1	0.24	CG13220, isoform A [Drosophila melanogaster]							623	1	NCBInr	gi|22024404	46	17120	4	1	2	1	0.23	CG13422 [Drosophila melanogaster]
1034	1	NCBInr	gi|24584744	24	36639	1	1	1	1	0.1	CG13284, isoform A [Drosophila melanogaster]							1044	1	NCBInr	gi|22024404	16	17120	3	1	2	1	0.23	CG13422 [Drosophila melanogaster]
925	1	NCBInr	gi|19922206	30	41986	2	1	2	1	0.09	CG13349, isoform A [Drosophila melanogaster]							621	1	NCBInr	gi|19921750	46	52163	5	3	3	2	0.15	CG1358, isoform A [Drosophila melanogaster]
623	1	NCBInr	gi|22024404	46	17120	4	1	2	1	0.23	CG13422 [Drosophila melanogaster]							784	1	NCBInr	gi|19921750	33	52163	4	1	3	1	0.07	CG1358, isoform A [Drosophila melanogaster]
1108	1	NCBInr	gi|24640873	19	44882	1	1	1	1	0.08	CG1354, isoform A [Drosophila melanogaster]							957	1	NCBInr	gi|19921750	21	52163	3	1	2	1	0.07	CG1358, isoform A [Drosophila melanogaster]
621	1	NCBInr	gi|19921750	46	52163	5	3	3	2	0.15	CG1358, isoform A [Drosophila melanogaster]							852	1	NCBInr	gi|24649797	30	20288	1	1	1	1	0.19	CG13636, isoform A [Drosophila melanogaster]
856	1	NCBInr	gi|20129847	33	130810	3	1	3	1	0.03	CG1371 [Drosophila melanogaster]							625	1	NCBInr	gi|19923024	45	26138	8	2	2	1	0.15	CG13887, isoform B [Drosophila melanogaster]
1174	1	NCBInr	gi|20129847	14	130810	3	1	3	1	0.03	CG1371 [Drosophila melanogaster]							613	1	NCBInr	gi|21358033	46	27194	1	1	1	1	0.14	CG13928 [Drosophila melanogaster]
717	1	NCBInr	gi|19923024	44	26138	2	1	2	1	0.15	CG13887, isoform B [Drosophila melanogaster]							466	1	NCBInr	gi|21358033	67	27194	2	2	1	1	0.14	CG13928 [Drosophila melanogaster]
768	1	NCBInr	gi|19923024	43	26138	4	1	2	1	0.15	CG13887, isoform B [Drosophila melanogaster]							364	1	NCBInr	gi|21358033	90	27194	2	2	1	1	0.14	CG13928 [Drosophila melanogaster]
730	1	NCBInr	gi|19923028	43	87980	2	1	2	1	0.04	CG13907 [Drosophila melanogaster]							495	1	NCBInr	gi|21357389	60	33989	1	1	1	1	0.11	CG14103, isoform A [Drosophila melanogaster]
807	1	NCBInr	gi|21358033	36	27194	2	1	2	1	0.14	CG13928 [Drosophila melanogaster]							696	1	NCBInr	gi|21357389	42	33989	2	1	2	1	0.11	CG14103, isoform A [Drosophila melanogaster]
960	1	NCBInr	gi|21358033	27	27194	2	1	2	1	0.14	CG13928 [Drosophila melanogaster]							587	1	NCBInr	gi|24663820	51	27216	1	1	1	1	0.14	CG14109, isoform A [Drosophila melanogaster]
466	1	NCBInr	gi|21358033	67	27194	2	2	1	1	0.14	CG13928 [Drosophila melanogaster]							735	1	NCBInr	gi|24585720	36	40129	3	1	3	1	0.09	CG1416, isoform A [Drosophila melanogaster]
359	1	NCBInr	gi|24585720	112	40129	3	3	2	2	0.2	CG1416, isoform A [Drosophila melanogaster]							206	1	NCBInr	gi|19920346	190	20829	10	7	5	4	0.96	CG14207, isoform A [Drosophila melanogaster]
453	1	NCBInr	gi|24585720	91	40129	3	3	2	2	0.2	CG1416, isoform A [Drosophila melanogaster]							249	1	NCBInr	gi|19920346	144	20829	7	6	4	4	0.96	CG14207, isoform A [Drosophila melanogaster]
735	1	NCBInr	gi|24585720	36	40129	3	1	3	1	0.09	CG1416, isoform A [Drosophila melanogaster]							298	1	NCBInr	gi|19920346	115	20829	7	4	4	3	0.66	CG14207, isoform A [Drosophila melanogaster]
306	1	NCBInr	gi|19920346	150	20829	6	4	4	4	0.96	CG14207, isoform A [Drosophila melanogaster]							298	2	NCBInr	gi|24643312	99	21764	5	3	4	3	0.63	CG14207, isoform B [Drosophila melanogaster]
249	1	NCBInr	gi|19920346	144	20829	7	6	4	4	0.96	CG14207, isoform A [Drosophila melanogaster]							900	1	NCBInr	gi|19920932	26	16200	2	2	2	2	0.54	CG14275, isoform A [Drosophila melanogaster]
581	1	NCBInr	gi|19920346	60	20829	6	5	4	3	0.66	CG14207, isoform A [Drosophila melanogaster]							847	1	NCBInr	gi|19920932	28	16200	2	1	1	1	0.24	CG14275, isoform A [Drosophila melanogaster]
306	2	NCBInr	gi|24643312	116	21764	5	4	4	4	0.91	CG14207, isoform B [Drosophila melanogaster]							800	1	NCBInr	gi|19920932	31	16200	1	1	1	1	0.24	CG14275, isoform A [Drosophila melanogaster]
581	2	NCBInr	gi|24643312	49	21764	6	5	4	3	0.63	CG14207, isoform B [Drosophila melanogaster]							760	1	NCBInr	gi|24642023	35	17657	2	1	1	1	0.22	CG14407 [Drosophila melanogaster]
1103	1	NCBInr	gi|24650517	17	33112	1	1	1	1	0.11	CG14259 [Drosophila melanogaster]							765	1	NCBInr	gi|24642023	37	17657	2	1	1	1	0.22	CG14407 [Drosophila melanogaster]
800	1	NCBInr	gi|19920932	31	16200	1	1	1	1	0.24	CG14275, isoform A [Drosophila melanogaster]							649	1	NCBInr	gi|24654465	43	6271	3	2	3	2	1.83	CG14482, isoform A [Drosophila melanogaster]
842	1	NCBInr	gi|24640588	36	55121	3	1	2	1	0.07	CG1440, isoform A [Drosophila melanogaster]							469	1	NCBInr	gi|24654465	66	6271	2	2	2	2	1.83	CG14482, isoform A [Drosophila melanogaster]
770	1	NCBInr	gi|24642023	39	17657	2	1	1	1	0.22	CG14407 [Drosophila melanogaster]							703	1	NCBInr	gi|24654465	41	6271	2	1	2	1	0.68	CG14482, isoform A [Drosophila melanogaster]
718	1	NCBInr	gi|24642023	46	17657	3	3	1	1	0.22	CG14407 [Drosophila melanogaster]							943	1	NCBInr	gi|24654744	21	17897	2	1	2	1	0.22	CG14495 [Drosophila melanogaster]
433	1	NCBInr	gi|24654465	97	6271	5	4	3	3	7.01	CG14482, isoform A [Drosophila melanogaster]							837	1	NCBInr	gi|24654744	31	17897	1	1	1	1	0.22	CG14495 [Drosophila melanogaster]
495	1	NCBInr	gi|24654465	76	6271	2	2	2	2	1.83	CG14482, isoform A [Drosophila melanogaster]							660	1	NCBInr	gi|21358227	42	14623	3	1	2	1	0.27	CG1458 [Drosophila melanogaster]
469	1	NCBInr	gi|24654465	66	6271	2	2	2	2	1.83	CG14482, isoform A [Drosophila melanogaster]							688	1	NCBInr	gi|21358227	42	14623	4	1	2	1	0.27	CG1458 [Drosophila melanogaster]
389	1	NCBInr	gi|21358227	101	14623	5	5	2	2	0.61	CG1458 [Drosophila melanogaster]							998	1	NCBInr	gi|21356627	18	129786	3	1	3	1	0.03	CG14712 [Drosophila melanogaster]
475	1	NCBInr	gi|21358227	86	14623	4	4	1	1	0.27	CG1458 [Drosophila melanogaster]							1011	1	NCBInr	gi|21356629	17	14775	2	1	2	1	0.26	CG14715 [Drosophila melanogaster]
660	1	NCBInr	gi|21358227	42	14623	3	1	2	1	0.27	CG1458 [Drosophila melanogaster]							479	1	NCBInr	gi|19921788	63	52612	9	5	7	4	0.32	CG14762, isoform A [Drosophila melanogaster]
998	1	NCBInr	gi|21356627	18	129786	3	1	3	1	0.03	CG14712 [Drosophila melanogaster]							566	1	NCBInr	gi|19921788	53	52612	6	4	4	3	0.23	CG14762, isoform A [Drosophila melanogaster]
566	1	NCBInr	gi|19921788	53	52612	6	4	4	3	0.23	CG14762, isoform A [Drosophila melanogaster]							737	1	NCBInr	gi|19921788	39	52612	5	2	4	2	0.15	CG14762, isoform A [Drosophila melanogaster]
1152	1	NCBInr	gi|24657386	15	51129	2	2	2	2	0.15	CG14997, isoform A [Drosophila melanogaster]							994	1	NCBInr	gi|24657386	18	51129	2	1	2	1	0.07	CG14997, isoform A [Drosophila melanogaster]
333	1	NCBInr	gi|19922568	124	33861	9	7	5	4	0.88	CG15093, isoform B [Drosophila melanogaster]							795	1	NCBInr	gi|19922568	35	33861	2	2	2	2	0.24	CG15093, isoform B [Drosophila melanogaster]
854	1	NCBInr	gi|161076484	35	87388	1	1	1	1	0.04	CG1513, isoform A [Drosophila melanogaster]							957	1	NCBInr	gi|19922568	21	33861	4	1	4	1	0.11	CG15093, isoform B [Drosophila melanogaster]
34	1	NCBInr	gi|19921944	882	130781	71	52	33	27	1.18	CG1516, isoform E [Drosophila melanogaster]							34	1	NCBInr	gi|19921944	882	130781	71	52	33	27	1.18	CG1516, isoform E [Drosophila melanogaster]
887	1	NCBInr	gi|19921326	32	36676	2	1	2	1	0.1	CG15293 [Drosophila melanogaster]							46	1	NCBInr	gi|19921944	753	130781	66	45	31	26	1.12	CG1516, isoform E [Drosophila melanogaster]
744	1	NCBInr	gi|19920404	35	31623	5	3	3	2	0.4	CG1532 [Drosophila melanogaster]							38	1	NCBInr	gi|19921944	836	130781	62	50	29	24	1	CG1516, isoform E [Drosophila melanogaster]
1126	1	NCBInr	gi|21358579	17	11941	1	1	1	1	0.33	CG15515, isoform A [Drosophila melanogaster]							920	1	NCBInr	gi|19921326	24	36676	1	1	1	1	0.1	CG15293 [Drosophila melanogaster]
340	1	NCBInr	gi|45554875	121	72482	6	5	5	4	0.22	CG1561 [Drosophila melanogaster]							936	1	NCBInr	gi|19921326	22	36676	2	1	2	1	0.1	CG15293 [Drosophila melanogaster]
656	1	NCBInr	gi|28574697	49	50680	2	2	2	2	0.15	CG15630 [Drosophila melanogaster]							666	1	NCBInr	gi|19920404	42	31623	3	3	2	2	0.4	CG1532 [Drosophila melanogaster]
628	1	NCBInr	gi|18859765	57	34073	3	2	3	2	0.23	CG15739, isoform A [Drosophila melanogaster]							744	1	NCBInr	gi|19920404	35	31623	5	3	3	2	0.4	CG1532 [Drosophila melanogaster]
1134	1	NCBInr	gi|320544812	15	494010	3	2	3	2	0.01	CG15828 [Drosophila melanogaster]							659	1	NCBInr	gi|19920404	45	31623	3	3	2	2	0.4	CG1532 [Drosophila melanogaster]
818	1	NCBInr	gi|24640114	35	163053	2	1	2	1	0.02	CG15894, isoform A [Drosophila melanogaster]							938	1	NCBInr	gi|21358579	22	11941	1	1	1	1	0.33	CG15515, isoform A [Drosophila melanogaster]
988	1	NCBInr	gi|24640114	19	163053	4	1	4	1	0.02	CG15894, isoform A [Drosophila melanogaster]							208	1	NCBInr	gi|45554875	173	72482	6	6	3	3	0.22	CG1561 [Drosophila melanogaster]
435	1	NCBInr	gi|28571955	96	51089	5	4	5	4	0.33	CG1635 [Drosophila melanogaster]							997	1	NCBInr	gi|28574697	19	50680	1	1	1	1	0.07	CG15630 [Drosophila melanogaster]
233	1	NCBInr	gi|19921938	160	23839	9	7	5	5	1.1	CG1648, isoform A [Drosophila melanogaster]							901	1	NCBInr	gi|18859765	24	34073	2	1	2	1	0.11	CG15739, isoform A [Drosophila melanogaster]
472	1	NCBInr	gi|24652180	86	24205	7	5	6	4	0.8	CG1648, isoform B [Drosophila melanogaster]							754	1	NCBInr	gi|24640114	35	163053	6	2	6	2	0.05	CG15894, isoform A [Drosophila melanogaster]
838	1	NCBInr	gi|19920658	34	8745	1	1	1	1	0.46	CG16712 [Drosophila melanogaster]							768	1	NCBInr	gi|24640114	37	163053	4	2	4	2	0.05	CG15894, isoform A [Drosophila melanogaster]
349	1	NCBInr	gi|24656093	116	38267	7	5	6	5	0.6	CG16758, isoform B [Drosophila melanogaster]							988	1	NCBInr	gi|24640114	19	163053	4	1	4	1	0.02	CG15894, isoform A [Drosophila melanogaster]
554	1	NCBInr	gi|24656093	69	38267	7	4	7	4	0.45	CG16758, isoform B [Drosophila melanogaster]							1075	1	NCBInr	gi|28571955	14	51089	3	1	2	1	0.07	CG1635 [Drosophila melanogaster]
378	1	NCBInr	gi|24645455	104	20740	4	3	4	3	0.66	CG16817, isoform A [Drosophila melanogaster]							194	1	NCBInr	gi|19921938	198	23839	9	8	5	5	1.1	CG1648, isoform A [Drosophila melanogaster]
274	1	NCBInr	gi|19920670	129	81162	9	6	6	4	0.25	CG16857 [Drosophila melanogaster]							233	1	NCBInr	gi|19921938	160	23839	9	7	5	5	1.1	CG1648, isoform A [Drosophila melanogaster]
1101	1	NCBInr	gi|19921306	17	29684	2	1	2	1	0.13	CG16884 [Drosophila melanogaster]							181	1	NCBInr	gi|19921938	203	23839	11	9	7	5	1.1	CG1648, isoform A [Drosophila melanogaster]
984	1	NCBInr	gi|19921306	19	29684	2	1	2	1	0.13	CG16884 [Drosophila melanogaster]							1020	1	NCBInr	gi|19920658	16	8745	1	1	1	1	0.46	CG16712 [Drosophila melanogaster]
422	1	NCBInr	gi|28574473	93	28717	9	5	6	4	0.64	CG16885 [Drosophila melanogaster]							670	1	NCBInr	gi|19920658	44	8745	3	1	2	1	0.46	CG16712 [Drosophila melanogaster]
280	1	NCBInr	gi|45550423	146	39086	9	7	6	5	0.58	CG16935 [Drosophila melanogaster]							610	1	NCBInr	gi|24645455	49	20740	1	1	1	1	0.18	CG16817, isoform A [Drosophila melanogaster]
682	1	NCBInr	gi|20129743	46	20033	2	2	1	1	0.19	CG1707 [Drosophila melanogaster]							274	1	NCBInr	gi|19920670	129	81162	9	6	6	4	0.25	CG16857 [Drosophila melanogaster]
1065	1	NCBInr	gi|20129743	22	20033	3	1	2	1	0.19	CG1707 [Drosophila melanogaster]							329	1	NCBInr	gi|19920670	100	81162	9	6	7	5	0.25	CG16857 [Drosophila melanogaster]
676	1	NCBInr	gi|24583531	47	10756	2	1	1	1	0.37	CG17127, isoform A [Drosophila melanogaster]							383	1	NCBInr	gi|19920670	84	81162	5	3	4	2	0.09	CG16857 [Drosophila melanogaster]
684	1	NCBInr	gi|24583531	50	10756	1	1	1	1	0.37	CG17127, isoform A [Drosophila melanogaster]							963	1	NCBInr	gi|19921306	19	29684	2	1	2	1	0.13	CG16884 [Drosophila melanogaster]
552	1	NCBInr	gi|24581334	69	56420	4	3	4	3	0.21	CG17259, isoform A [Drosophila melanogaster]							984	1	NCBInr	gi|19921306	19	29684	2	1	2	1	0.13	CG16884 [Drosophila melanogaster]
1058	1	NCBInr	gi|19920940	22	27995	1	1	1	1	0.14	CG17294 [Drosophila melanogaster]							416	1	NCBInr	gi|45550423	74	39086	3	3	3	3	0.32	CG16935 [Drosophila melanogaster]
290	1	NCBInr	gi|20129563	157	22467	3	3	2	2	0.37	CG17331, isoform A [Drosophila melanogaster]							546	1	NCBInr	gi|45550423	56	39086	4	4	3	3	0.32	CG16935 [Drosophila melanogaster]
301	1	NCBInr	gi|24641119	152	26655	5	4	3	2	0.31	CG17333 [Drosophila melanogaster]							554	1	NCBInr	gi|45550423	54	39086	5	3	4	2	0.2	CG16935 [Drosophila melanogaster]
330	1	NCBInr	gi|24641119	125	26655	4	3	2	1	0.14	CG17333 [Drosophila melanogaster]							480	1	NCBInr	gi|24585880	67	53130	9	4	8	4	0.31	CG17337 [Drosophila melanogaster]
908	1	NCBInr	gi|85724746	31	47003	1	1	1	1	0.08	CG17471, isoform B [Drosophila melanogaster]							630	1	NCBInr	gi|85724746	45	47003	3	2	3	2	0.17	CG17471, isoform B [Drosophila melanogaster]
887	1	NCBInr	gi|19921506	31	43876	2	2	2	2	0.18	CG17597 [Drosophila melanogaster]							809	1	NCBInr	gi|45550100	33	60088	2	1	2	1	0.06	CG17660 [Drosophila melanogaster]
475	1	NCBInr	gi|85816294	66	84512	6	4	5	4	0.19	CG17816, isoform D [Drosophila melanogaster]							385	1	NCBInr	gi|85816294	83	84512	8	5	7	5	0.24	CG17816, isoform D [Drosophila melanogaster]
921	1	NCBInr	gi|21357621	28	22633	2	2	1	1	0.17	CG17919 [Drosophila melanogaster]							930	1	NCBInr	gi|21357621	23	22633	2	2	1	1	0.17	CG17919 [Drosophila melanogaster]
910	1	NCBInr	gi|21357621	30	22633	2	2	1	1	0.17	CG17919 [Drosophila melanogaster]							932	1	NCBInr	gi|24656267	22	26214	2	1	2	1	0.15	CG18067 [Drosophila melanogaster]
930	1	NCBInr	gi|21357621	23	22633	2	2	1	1	0.17	CG17919 [Drosophila melanogaster]							866	1	NCBInr	gi|24656267	29	26214	3	1	2	1	0.15	CG18067 [Drosophila melanogaster]
748	1	NCBInr	gi|24656267	41	26214	1	1	1	1	0.15	CG18067 [Drosophila melanogaster]							366	1	NCBInr	gi|24646146	88	34534	6	4	4	4	0.51	CG18347, isoform A [Drosophila melanogaster]
366	1	NCBInr	gi|24646146	88	34534	6	4	4	4	0.51	CG18347, isoform A [Drosophila melanogaster]							379	1	NCBInr	gi|24646146	84	34534	6	4	5	3	0.36	CG18347, isoform A [Drosophila melanogaster]
506	1	NCBInr	gi|24646146	73	34534	3	2	2	2	0.23	CG18347, isoform A [Drosophila melanogaster]							628	1	NCBInr	gi|24646146	47	34534	2	1	1	1	0.11	CG18347, isoform A [Drosophila melanogaster]
805	1	NCBInr	gi|24646146	40	34534	5	3	4	2	0.23	CG18347, isoform A [Drosophila melanogaster]							419	1	NCBInr	gi|21357257	78	23148	13	7	6	5	1.14	CG18815, isoform A [Drosophila melanogaster]
709	1	NCBInr	gi|24647193	47	139036	5	3	5	3	0.08	CG18522 [Drosophila melanogaster]							334	1	NCBInr	gi|21357257	98	23148	10	5	6	3	0.58	CG18815, isoform A [Drosophila melanogaster]
1084	1	NCBInr	gi|24646155	18	38844	2	1	2	1	0.1	CG18547 [Drosophila melanogaster]							778	1	NCBInr	gi|21356977	34	28274	1	1	1	1	0.14	CG1896 [Drosophila melanogaster]
695	1	NCBInr	gi|24640426	45	6218	1	1	1	1	0.68	CG18624, isoform A [Drosophila melanogaster]							891	1	NCBInr	gi|19921924	27	35769	3	1	2	1	0.11	CG1902, isoform A [Drosophila melanogaster]
359	1	NCBInr	gi|21357257	121	23148	10	6	7	5	1.14	CG18815, isoform A [Drosophila melanogaster]							687	1	NCBInr	gi|21358457	40	34597	3	2	3	2	0.23	CG1907 [Drosophila melanogaster]
377	1	NCBInr	gi|21357257	105	23148	11	6	6	4	0.84	CG18815, isoform A [Drosophila melanogaster]							750	1	NCBInr	gi|21358457	35	34597	1	1	1	1	0.11	CG1907 [Drosophila melanogaster]
334	1	NCBInr	gi|21357257	98	23148	10	5	6	3	0.58	CG18815, isoform A [Drosophila melanogaster]							251	1	NCBInr	gi|24638644	150	52887	20	10	9	7	0.61	CG1970, isoform A [Drosophila melanogaster]
669	1	NCBInr	gi|24586385	52	50346	2	1	2	1	0.07	CG1882, isoform A [Drosophila melanogaster]							252	1	NCBInr	gi|24638644	143	52887	20	9	8	5	0.41	CG1970, isoform A [Drosophila melanogaster]
778	1	NCBInr	gi|21356977	34	28274	1	1	1	1	0.14	CG1896 [Drosophila melanogaster]							251	1	NCBInr	gi|24638644	142	52887	19	8	9	4	0.31	CG1970, isoform A [Drosophila melanogaster]
489	1	NCBInr	gi|21358457	82	34597	11	5	8	4	0.51	CG1907 [Drosophila melanogaster]							182	1	NCBInr	gi|62484286	202	40038	7	7	3	3	0.43	CG2082, isoform B [Drosophila melanogaster]
514	1	NCBInr	gi|21358457	72	34597	5	3	5	3	0.36	CG1907 [Drosophila melanogaster]							911	1	NCBInr	gi|24656312	24	75060	2	1	2	1	0.05	CG2107 [Drosophila melanogaster]
750	1	NCBInr	gi|21358457	35	34597	1	1	1	1	0.11	CG1907 [Drosophila melanogaster]							817	1	NCBInr	gi|24651757	30	76467	4	1	4	1	0.05	CG2118, isoform A [Drosophila melanogaster]
496	1	NCBInr	gi|24638644	75	52887	15	6	9	5	0.41	CG1970, isoform A [Drosophila melanogaster]							787	1	NCBInr	gi|20129009	33	63557	4	1	3	1	0.06	CG2145 [Drosophila melanogaster]
252	1	NCBInr	gi|24638644	143	52887	20	9	8	5	0.41	CG1970, isoform A [Drosophila melanogaster]							1003	1	NCBInr	gi|24641669	17	26582	1	1	1	1	0.14	CG2200 [Drosophila melanogaster]
865	1	NCBInr	gi|24640659	32	48256	2	1	2	1	0.08	CG2004, isoform A [Drosophila melanogaster]							236	1	NCBInr	gi|18921139	159	46479	14	11	7	5	0.59	CG2233, isoform A [Drosophila melanogaster]
1094	1	NCBInr	gi|24640659	19	48256	1	1	1	1	0.08	CG2004, isoform A [Drosophila melanogaster]							503	1	NCBInr	gi|24640501	63	89178	4	2	3	2	0.08	CG2258, isoform A [Drosophila melanogaster]
175	1	NCBInr	gi|62484286	267	40038	14	9	8	6	0.87	CG2082, isoform B [Drosophila melanogaster]							645	1	NCBInr	gi|24640501	46	89178	3	1	2	1	0.04	CG2258, isoform A [Drosophila melanogaster]
200	1	NCBInr	gi|281360117	215	40012	9	7	4	3	0.43	CG2082, isoform G [Drosophila melanogaster]							558	1	NCBInr	gi|20129849	54	79463	3	2	2	2	0.1	CG2269, isoform A [Drosophila melanogaster]
911	1	NCBInr	gi|24656312	24	75060	2	1	2	1	0.05	CG2107 [Drosophila melanogaster]							674	1	NCBInr	gi|20129649	41	53668	1	1	1	1	0.07	CG2493, isoform A [Drosophila melanogaster]
665	1	NCBInr	gi|24651757	48	76467	4	2	4	2	0.1	CG2118, isoform A [Drosophila melanogaster]							860	1	NCBInr	gi|20129649	27	53668	2	1	2	1	0.07	CG2493, isoform A [Drosophila melanogaster]
1055	1	NCBInr	gi|24651757	22	76467	1	1	1	1	0.05	CG2118, isoform A [Drosophila melanogaster]							615	1	NCBInr	gi|21356081	46	47226	2	1	1	1	0.08	CG2604, isoform A [Drosophila melanogaster]
817	1	NCBInr	gi|24651757	30	76467	4	1	4	1	0.05	CG2118, isoform A [Drosophila melanogaster]							578	1	NCBInr	gi|21356081	51	47226	4	1	3	1	0.08	CG2604, isoform A [Drosophila melanogaster]
1061	1	NCBInr	gi|20129009	22	63557	2	1	2	1	0.06	CG2145 [Drosophila melanogaster]							837	1	NCBInr	gi|19922958	28	58139	2	1	2	1	0.06	CG2736 [Drosophila melanogaster]
187	1	NCBInr	gi|18921139	252	46479	19	13	10	6	0.72	CG2233, isoform A [Drosophila melanogaster]							983	1	NCBInr	gi|19922958	19	58139	3	2	2	1	0.06	CG2736 [Drosophila melanogaster]
183	1	NCBInr	gi|18921139	204	46479	15	12	6	4	0.47	CG2233, isoform A [Drosophila melanogaster]							370	1	NCBInr	gi|24644950	87	36839	14	9	9	7	0.97	CG2767 [Drosophila melanogaster]
346	1	NCBInr	gi|18921139	119	46479	13	6	6	3	0.36	CG2233, isoform A [Drosophila melanogaster]							230	1	NCBInr	gi|24644950	161	36839	17	9	9	5	0.79	CG2767 [Drosophila melanogaster]
602	1	NCBInr	gi|24640501	56	89178	4	4	4	4	0.18	CG2258, isoform A [Drosophila melanogaster]							298	1	NCBInr	gi|24644950	116	36839	12	8	6	5	0.63	CG2767 [Drosophila melanogaster]
503	1	NCBInr	gi|24640501	63	89178	4	2	3	2	0.08	CG2258, isoform A [Drosophila melanogaster]							709	1	NCBInr	gi|20130249	39	22185	13	6	7	3	0.89	CG2852 [Drosophila melanogaster]
847	1	NCBInr	gi|20129849	34	79463	2	1	2	1	0.05	CG2269, isoform A [Drosophila melanogaster]							544	1	NCBInr	gi|20130249	55	22185	8	6	4	3	0.89	CG2852 [Drosophila melanogaster]
913	1	NCBInr	gi|20129849	30	79463	1	1	1	1	0.05	CG2269, isoform A [Drosophila melanogaster]							530	1	NCBInr	gi|20130249	57	22185	11	5	7	3	0.61	CG2852 [Drosophila melanogaster]
886	1	NCBInr	gi|20129649	31	53668	1	1	1	1	0.07	CG2493, isoform A [Drosophila melanogaster]							660	1	NCBInr	gi|24581222	36	13836	2	2	2	2	0.65	CG2862, isoform B [Drosophila melanogaster]
860	1	NCBInr	gi|20129649	27	53668	2	1	2	1	0.07	CG2493, isoform A [Drosophila melanogaster]							447	1	NCBInr	gi|24581222	69	13836	3	3	2	2	0.65	CG2862, isoform B [Drosophila melanogaster]
402	1	NCBInr	gi|21356081	97	47226	7	4	5	3	0.26	CG2604, isoform A [Drosophila melanogaster]							623	1	NCBInr	gi|24581222	43	13836	3	2	2	2	0.65	CG2862, isoform B [Drosophila melanogaster]
578	1	NCBInr	gi|21356081	51	47226	4	1	3	1	0.08	CG2604, isoform A [Drosophila melanogaster]							619	1	NCBInr	gi|24640005	46	58765	10	5	7	5	0.36	CG3011, isoform A [Drosophila melanogaster]
983	1	NCBInr	gi|19922958	19	58139	3	2	2	1	0.06	CG2736 [Drosophila melanogaster]							397	1	NCBInr	gi|24640005	79	58765	13	5	10	4	0.28	CG3011, isoform A [Drosophila melanogaster]
156	1	NCBInr	gi|24644950	312	36839	18	12	8	6	1.18	CG2767 [Drosophila melanogaster]							444	1	NCBInr	gi|24640005	73	58765	7	4	6	4	0.28	CG3011, isoform A [Drosophila melanogaster]
298	1	NCBInr	gi|24644950	116	36839	12	8	6	5	0.63	CG2767 [Drosophila melanogaster]							385	1	NCBInr	gi|22024201	83	140410	8	4	5	3	0.08	CG30122, isoform B [Drosophila melanogaster]
572	1	NCBInr	gi|20130249	62	22185	9	6	5	3	0.89	CG2852 [Drosophila melanogaster]							648	2	NCBInr	gi|22024201	37	140410	6	2	4	2	0.05	CG30122, isoform B [Drosophila melanogaster]
535	1	NCBInr	gi|20130249	73	22185	11	5	5	3	0.89	CG2852 [Drosophila melanogaster]							1025	1	NCBInr	gi|24653660	16	11625	1	1	1	1	0.34	CG30197 [Drosophila melanogaster]
544	1	NCBInr	gi|20130249	55	22185	8	6	4	3	0.89	CG2852 [Drosophila melanogaster]							855	1	NCBInr	gi|20129235	30	53904	1	1	1	1	0.07	CG3036, isoform A [Drosophila melanogaster]
808	1	NCBInr	gi|24581222	40	13836	2	2	2	2	0.65	CG2862, isoform B [Drosophila melanogaster]							271	1	NCBInr	gi|21355271	133	26865	7	5	2	2	0.49	CG3088 [Drosophila melanogaster]
447	1	NCBInr	gi|24581222	69	13836	3	3	2	2	0.65	CG2862, isoform B [Drosophila melanogaster]							262	1	NCBInr	gi|21355271	136	26865	5	5	2	2	0.49	CG3088 [Drosophila melanogaster]
878	1	NCBInr	gi|24581222	31	13836	2	2	1	1	0.28	CG2862, isoform B [Drosophila melanogaster]							281	1	NCBInr	gi|21355271	123	26865	5	5	2	2	0.49	CG3088 [Drosophila melanogaster]
488	1	NCBInr	gi|20128923	77	103382	3	3	3	3	0.11	CG2918, isoform A [Drosophila melanogaster]							334	1	NCBInr	gi|24651315	99	42420	2	2	1	1	0.09	CG31030, isoform A [Drosophila melanogaster]
352	1	NCBInr	gi|20128923	125	103382	4	3	4	3	0.11	CG2918, isoform A [Drosophila melanogaster]							795	1	NCBInr	gi|24650465	32	52573	1	1	1	1	0.07	CG31075, isoform A [Drosophila melanogaster]
1015	1	NCBInr	gi|221330176	21	31382	2	1	2	1	0.12	CG30022 [Drosophila melanogaster]							928	1	NCBInr	gi|21356135	23	32039	1	1	1	1	0.12	CG31200 [Drosophila melanogaster]
99	1	NCBInr	gi|24640005	473	58765	35	34	17	17	2.22	CG3011, isoform A [Drosophila melanogaster]							812	1	NCBInr	gi|24648191	31	24278	2	1	2	1	0.16	CG31221, isoform A [Drosophila melanogaster]
150	1	NCBInr	gi|24640005	325	58765	37	27	17	14	1.36	CG3011, isoform A [Drosophila melanogaster]							743	1	NCBInr	gi|24648191	35	24278	1	1	1	1	0.16	CG31221, isoform A [Drosophila melanogaster]
619	1	NCBInr	gi|24640005	46	58765	10	5	7	5	0.36	CG3011, isoform A [Drosophila melanogaster]							909	1	NCBInr	gi|24646855	23	13517	1	1	1	1	0.29	CG31313, isoform A [Drosophila melanogaster]
385	1	NCBInr	gi|22024201	83	140410	8	4	5	3	0.08	CG30122, isoform B [Drosophila melanogaster]							918	1	NCBInr	gi|24646855	24	13517	1	1	1	1	0.29	CG31313, isoform A [Drosophila melanogaster]
621	1	NCBInr	gi|22024201	58	140410	2	2	1	1	0.03	CG30122, isoform B [Drosophila melanogaster]							703	1	NCBInr	gi|24646398	39	24157	2	2	2	2	0.34	CG31345 [Drosophila melanogaster]
675	1	NCBInr	gi|24653660	47	11625	2	1	1	1	0.34	CG30197 [Drosophila melanogaster]							816	1	NCBInr	gi|24646398	30	24157	4	2	3	2	0.34	CG31345 [Drosophila melanogaster]
1039	1	NCBInr	gi|50402372	20	35686	2	1	2	1	0.11	CG3066 [Drosophila erecta]							691	1	NCBInr	gi|24646398	42	24157	1	1	1	1	0.16	CG31345 [Drosophila melanogaster]
296	1	NCBInr	gi|21355271	140	26865	7	5	2	2	0.49	CG3088 [Drosophila melanogaster]							400	1	NCBInr	gi|24644339	82	27140	5	3	4	3	0.48	CG31548 [Drosophila melanogaster]
262	1	NCBInr	gi|21355271	136	26865	5	5	2	2	0.49	CG3088 [Drosophila melanogaster]							403	1	NCBInr	gi|24644339	77	27140	5	3	4	2	0.3	CG31548 [Drosophila melanogaster]
302	1	NCBInr	gi|21355271	152	26865	4	4	1	1	0.3	CG3088 [Drosophila melanogaster]							850	1	NCBInr	gi|24644339	28	27140	3	1	2	1	0.14	CG31548 [Drosophila melanogaster]
428	1	NCBInr	gi|24651315	99	42420	5	3	3	2	0.18	CG31030, isoform A [Drosophila melanogaster]							455	1	NCBInr	gi|24585516	67	35635	1	1	1	1	0.11	CG31673 [Drosophila melanogaster]
570	1	NCBInr	gi|24651315	62	42420	3	1	2	1	0.09	CG31030, isoform A [Drosophila melanogaster]							393	1	NCBInr	gi|24585516	81	35635	2	2	1	1	0.11	CG31673 [Drosophila melanogaster]
333	1	NCBInr	gi|24651315	98	42420	3	2	2	1	0.09	CG31030, isoform A [Drosophila melanogaster]							283	1	NCBInr	gi|24640175	123	20190	9	7	5	4	1.84	CG3192, isoform A [Drosophila melanogaster]
298	1	NCBInr	gi|24650465	152	52573	10	7	7	5	0.41	CG31075, isoform A [Drosophila melanogaster]							458	1	NCBInr	gi|24640175	66	20190	7	3	5	2	0.69	CG3192, isoform A [Drosophila melanogaster]
491	1	NCBInr	gi|21356135	81	32039	3	2	3	2	0.25	CG31200 [Drosophila melanogaster]							685	1	NCBInr	gi|24640175	40	20190	6	3	3	2	0.69	CG3192, isoform A [Drosophila melanogaster]
743	1	NCBInr	gi|24648191	35	24278	1	1	1	1	0.16	CG31221, isoform A [Drosophila melanogaster]							398	1	NCBInr	gi|24661375	79	32157	1	1	1	1	0.12	CG32032 [Drosophila melanogaster]
875	1	NCBInr	gi|24646855	31	13517	2	1	1	1	0.29	CG31313, isoform A [Drosophila melanogaster]							285	1	NCBInr	gi|24661375	121	32157	3	2	2	1	0.12	CG32032 [Drosophila melanogaster]
918	1	NCBInr	gi|24646855	24	13517	1	1	1	1	0.29	CG31313, isoform A [Drosophila melanogaster]							491	1	NCBInr	gi|24661375	65	32157	1	1	1	1	0.12	CG32032 [Drosophila melanogaster]
816	1	NCBInr	gi|24646398	30	24157	4	2	3	2	0.34	CG31345 [Drosophila melanogaster]							1019	1	NCBInr	gi|161082987	17	22241	1	1	1	1	0.17	CG32068 [Drosophila melanogaster]
899	1	NCBInr	gi|24646398	29	24157	1	1	1	1	0.16	CG31345 [Drosophila melanogaster]							322	1	NCBInr	gi|24668874	104	9428	8	6	3	2	1.04	CG32230, isoform A [Drosophila melanogaster]
443	1	NCBInr	gi|24644901	87	26771	2	2	1	1	0.14	CG31472, isoform B [Drosophila melanogaster]							324	1	NCBInr	gi|24668874	102	9428	8	6	3	2	1.04	CG32230, isoform A [Drosophila melanogaster]
734	1	NCBInr	gi|24644901	45	26771	3	1	3	1	0.14	CG31472, isoform B [Drosophila melanogaster]							311	1	NCBInr	gi|24668874	110	9428	9	6	3	2	1.04	CG32230, isoform A [Drosophila melanogaster]
850	1	NCBInr	gi|24644339	28	27140	3	1	2	1	0.14	CG31548 [Drosophila melanogaster]							791	1	NCBInr	gi|24656869	32	5502	2	2	2	2	2.16	CG32267 [Drosophila melanogaster]
611	1	NCBInr	gi|24585516	56	35635	1	1	1	1	0.11	CG31673 [Drosophila melanogaster]							836	1	NCBInr	gi|24656869	31	5502	1	1	1	1	0.78	CG32267 [Drosophila melanogaster]
458	1	NCBInr	gi|24585516	90	35635	4	2	2	1	0.11	CG31673 [Drosophila melanogaster]							859	1	NCBInr	gi|24642900	27	54603	2	2	2	2	0.14	CG32495, isoform B [Drosophila melanogaster]
393	1	NCBInr	gi|24585516	81	35635	2	2	1	1	0.11	CG31673 [Drosophila melanogaster]							977	1	NCBInr	gi|24643664	18	27688	1	1	1	1	0.14	CG32523 [Drosophila melanogaster]
337	1	NCBInr	gi|24640175	122	20190	8	5	5	4	1.01	CG3192, isoform A [Drosophila melanogaster]							339	1	NCBInr	gi|24643016	97	71655	8	5	5	4	0.29	CG32549, isoform E [Drosophila melanogaster]
563	1	NCBInr	gi|24640175	68	20190	9	6	5	3	1.01	CG3192, isoform A [Drosophila melanogaster]							316	1	NCBInr	gi|24643016	106	71655	7	5	7	5	0.29	CG32549, isoform E [Drosophila melanogaster]
685	1	NCBInr	gi|24640175	40	20190	6	3	3	2	0.69	CG3192, isoform A [Drosophila melanogaster]							309	1	NCBInr	gi|24643016	108	71655	8	5	5	4	0.22	CG32549, isoform E [Drosophila melanogaster]
967	1	NCBInr	gi|24640172	27	49803	1	1	1	1	0.07	CG3198 [Drosophila melanogaster]							413	1	NCBInr	gi|18859679	79	81982	3	3	3	3	0.14	CG32626, isoform C [Drosophila melanogaster]
482	1	NCBInr	gi|24661375	79	32157	1	1	1	1	0.12	CG32032 [Drosophila melanogaster]							718	1	NCBInr	gi|24640830	38	23269	1	1	1	1	0.16	CG32700, isoform A [Drosophila melanogaster]
391	1	NCBInr	gi|24661375	110	32157	3	3	1	1	0.12	CG32032 [Drosophila melanogaster]							705	1	NCBInr	gi|24640830	41	23269	1	1	1	1	0.16	CG32700, isoform A [Drosophila melanogaster]
285	1	NCBInr	gi|24661375	121	32157	3	2	2	1	0.12	CG32032 [Drosophila melanogaster]							945	1	NCBInr	gi|386771227	22	13829	2	1	1	1	0.28	CG33060 [Drosophila melanogaster]
418	1	NCBInr	gi|161082987	102	22241	5	4	5	4	0.89	CG32068 [Drosophila melanogaster]							878	1	NCBInr	gi|28574516	26	75634	2	2	2	2	0.1	CG33129, isoform E [Drosophila melanogaster]
448	1	NCBInr	gi|24668874	85	9428	7	5	3	2	1.04	CG32230, isoform A [Drosophila melanogaster]							172	1	NCBInr	gi|28573410	219	79060	14	9	10	6	0.44	CG33138, isoform A [Drosophila melanogaster]
532	1	NCBInr	gi|24668874	73	9428	8	5	3	2	1.04	CG32230, isoform A [Drosophila melanogaster]							176	1	NCBInr	gi|28573410	212	79060	16	9	11	7	0.44	CG33138, isoform A [Drosophila melanogaster]
324	1	NCBInr	gi|24668874	102	9428	8	6	3	2	1.04	CG32230, isoform A [Drosophila melanogaster]							188	1	NCBInr	gi|28573410	195	79060	18	10	10	7	0.44	CG33138, isoform A [Drosophila melanogaster]
791	1	NCBInr	gi|24656869	32	5502	2	2	2	2	2.16	CG32267 [Drosophila melanogaster]							568	1	NCBInr	gi|21358593	51	9028	2	2	1	1	0.45	CG3321, isoform A [Drosophila melanogaster]
811	1	NCBInr	gi|24656869	36	5502	1	1	1	1	0.78	CG32267 [Drosophila melanogaster]							646	1	NCBInr	gi|21358593	43	9028	2	2	1	1	0.45	CG3321, isoform A [Drosophila melanogaster]
585	1	NCBInr	gi|24642900	59	54603	5	3	4	2	0.14	CG32495, isoform B [Drosophila melanogaster]							709	1	NCBInr	gi|21358593	41	9028	2	2	1	1	0.45	CG3321, isoform A [Drosophila melanogaster]
859	1	NCBInr	gi|24642900	27	54603	2	2	2	2	0.14	CG32495, isoform B [Drosophila melanogaster]							367	1	NCBInr	gi|45552315	87	51677	10	5	4	3	0.23	CG33303, isoform A [Drosophila melanogaster]
719	1	NCBInr	gi|24642900	46	54603	1	1	1	1	0.07	CG32495, isoform B [Drosophila melanogaster]							311	1	NCBInr	gi|45552315	109	51677	8	5	4	3	0.23	CG33303, isoform A [Drosophila melanogaster]
332	1	NCBInr	gi|24643016	132	71655	13	12	9	8	0.57	CG32549, isoform E [Drosophila melanogaster]							334	1	NCBInr	gi|45552315	99	51677	8	5	4	3	0.23	CG33303, isoform A [Drosophila melanogaster]
286	1	NCBInr	gi|24643016	143	71655	10	7	6	4	0.29	CG32549, isoform E [Drosophila melanogaster]							695	1	NCBInr	gi|78706560	39	10025	1	1	1	1	0.4	CG33714, isoform B [Drosophila melanogaster]
339	1	NCBInr	gi|24643016	97	71655	8	5	5	4	0.29	CG32549, isoform E [Drosophila melanogaster]							727	1	NCBInr	gi|116007296	39	9665	1	1	1	1	0.42	CG34132 [Drosophila melanogaster]
442	1	NCBInr	gi|18859679	88	81982	5	4	4	3	0.14	CG32626, isoform C [Drosophila melanogaster]							880	1	NCBInr	gi|161076629	26	6550	1	1	1	1	0.64	CG34172, isoform A [Drosophila melanogaster]
551	1	NCBInr	gi|320542051	70	90950	7	4	6	3	0.13	CG32626, isoform H [Drosophila melanogaster]							967	1	NCBInr	gi|161076534	20	10477	1	1	1	1	0.38	CG34227 [Drosophila melanogaster]
718	1	NCBInr	gi|24640830	38	23269	1	1	1	1	0.16	CG32700, isoform A [Drosophila melanogaster]							173	1	NCBInr	gi|161077598	212	379318	16	9	13	7	0.08	CG34417, isoform D [Drosophila melanogaster]
355	1	NCBInr	gi|21355889	115	27219	4	2	4	2	0.3	CG3301, isoform A [Drosophila melanogaster]							171	1	NCBInr	gi|18858127	214	17736	5	4	3	3	0.81	CG3446 [Drosophila melanogaster]
191	1	NCBInr	gi|21355889	247	27219	5	5	2	2	0.3	CG3301, isoform A [Drosophila melanogaster]							510	1	NCBInr	gi|161082301	61	14883	2	2	1	1	0.26	CG34461, isoform A [Drosophila melanogaster]
878	1	NCBInr	gi|28574516	26	75634	2	2	2	2	0.1	CG33129, isoform E [Drosophila melanogaster]							8	1	NCBInr	gi|19920632	1889	266277	112	85	51	42	0.96	CG3523, isoform A [Drosophila melanogaster]
88	1	NCBInr	gi|28573410	513	79060	37	22	18	12	0.99	CG33138, isoform A [Drosophila melanogaster]							7	1	NCBInr	gi|19920632	2008	266277	111	84	51	37	0.85	CG3523, isoform A [Drosophila melanogaster]
666	1	NCBInr	gi|21358593	48	9028	2	2	2	2	1.11	CG3321, isoform A [Drosophila melanogaster]							10	1	NCBInr	gi|19920632	1760	266277	106	80	49	36	0.8	CG3523, isoform A [Drosophila melanogaster]
585	1	NCBInr	gi|21358593	65	9028	3	3	2	2	1.11	CG3321, isoform A [Drosophila melanogaster]							921	1	NCBInr	gi|21355331	23	57624	2	1	2	1	0.06	CG3529, isoform B [Drosophila melanogaster]
646	1	NCBInr	gi|21358593	43	9028	2	2	1	1	0.45	CG3321, isoform A [Drosophila melanogaster]							948	1	NCBInr	gi|21355331	21	57624	1	1	1	1	0.06	CG3529, isoform B [Drosophila melanogaster]
311	1	NCBInr	gi|45552315	109	51677	8	5	4	3	0.23	CG33303, isoform A [Drosophila melanogaster]							988	1	NCBInr	gi|21355331	19	57624	2	1	2	1	0.06	CG3529, isoform B [Drosophila melanogaster]
819	1	NCBInr	gi|78706560	39	10025	1	1	1	1	0.4	CG33714, isoform B [Drosophila melanogaster]							246	1	NCBInr	gi|24642430	143	13560	13	11	7	7	6.68	CG3560 [Drosophila melanogaster]
813	1	NCBInr	gi|24646159	39	38062	2	2	2	2	0.21	CG3397 [Drosophila melanogaster]							272	1	NCBInr	gi|24642430	132	13560	10	7	6	5	3.61	CG3560 [Drosophila melanogaster]
885	1	NCBInr	gi|24646159	31	38062	1	1	1	1	0.1	CG3397 [Drosophila melanogaster]							238	1	NCBInr	gi|24642430	151	13560	13	8	6	5	3.61	CG3560 [Drosophila melanogaster]
655	1	NCBInr	gi|161076629	53	6550	2	2	2	2	1.7	CG34172, isoform A [Drosophila melanogaster]							734	1	NCBInr	gi|45549316	36	12934	3	3	2	2	1.22	CG3566, isoform B [Drosophila melanogaster]
344	1	NCBInr	gi|161076534	120	10477	5	5	1	1	0.38	CG34227 [Drosophila melanogaster]							685	1	NCBInr	gi|45549316	40	12934	2	1	1	1	0.3	CG3566, isoform B [Drosophila melanogaster]
297	1	NCBInr	gi|161077598	140	379318	9	8	7	7	0.07	CG34417, isoform D [Drosophila melanogaster]							446	1	NCBInr	gi|24639444	69	26197	3	3	3	3	0.5	CG3603, isoform A [Drosophila melanogaster]
465	1	NCBInr	gi|161077430	89	22867	4	4	3	3	0.59	CG34424 [Drosophila melanogaster]							537	1	NCBInr	gi|24639444	55	26197	2	2	2	2	0.31	CG3603, isoform A [Drosophila melanogaster]
288	1	NCBInr	gi|18858127	158	17736	5	5	3	3	0.81	CG3446 [Drosophila melanogaster]							599	1	NCBInr	gi|24639444	49	26197	2	2	2	2	0.31	CG3603, isoform A [Drosophila melanogaster]
477	1	NCBInr	gi|161082301	85	14883	3	3	1	1	0.26	CG34461, isoform A [Drosophila melanogaster]							330	1	NCBInr	gi|24581117	101	37262	5	5	4	4	0.47	CG3609, isoform A [Drosophila melanogaster]
2	1	NCBInr	gi|19920632	4892	266277	248	210	79	67	2.08	CG3523, isoform A [Drosophila melanogaster]							357	1	NCBInr	gi|24581117	91	37262	6	4	5	3	0.33	CG3609, isoform A [Drosophila melanogaster]
1058	1	NCBInr	gi|21355331	19	57624	1	1	1	1	0.06	CG3529, isoform B [Drosophila melanogaster]							354	1	NCBInr	gi|24581117	93	37262	6	4	3	2	0.21	CG3609, isoform A [Drosophila melanogaster]
781	1	NCBInr	gi|21355331	42	57624	2	2	1	1	0.06	CG3529, isoform B [Drosophila melanogaster]							624	1	NCBInr	gi|24639292	45	11539	7	4	3	2	0.81	CG3621 [Drosophila melanogaster]
948	1	NCBInr	gi|21355331	21	57624	1	1	1	1	0.06	CG3529, isoform B [Drosophila melanogaster]							645	1	NCBInr	gi|24639292	43	11539	6	3	3	2	0.81	CG3621 [Drosophila melanogaster]
864	1	NCBInr	gi|21356607	34	61115	1	1	1	1	0.06	CG3534 [Drosophila melanogaster]							885	1	NCBInr	gi|19922924	25	23266	1	1	1	1	0.16	CG3663 [Drosophila melanogaster]
177	1	NCBInr	gi|24642430	266	13560	12	12	6	6	4.95	CG3560 [Drosophila melanogaster]							1040	1	NCBInr	gi|19922924	16	23266	1	1	1	1	0.16	CG3663 [Drosophila melanogaster]
238	1	NCBInr	gi|24642430	151	13560	13	8	6	5	3.61	CG3560 [Drosophila melanogaster]							617	1	NCBInr	gi|23397609	48	26047	4	3	3	3	0.5	CG3699 [Drosophila melanogaster]
254	1	NCBInr	gi|24642430	163	13560	10	7	5	4	2.58	CG3560 [Drosophila melanogaster]							590	1	NCBInr	gi|23397609	48	26047	4	2	3	2	0.31	CG3699 [Drosophila melanogaster]
471	1	NCBInr	gi|45549316	81	12934	3	3	2	2	1.22	CG3566, isoform B [Drosophila melanogaster]							842	1	NCBInr	gi|23397609	28	26047	3	2	2	2	0.31	CG3699 [Drosophila melanogaster]
663	1	NCBInr	gi|24639444	53	26197	4	3	3	3	0.5	CG3603, isoform A [Drosophila melanogaster]							44	1	NCBInr	gi|21357875	764	51841	39	33	17	13	2.04	CG3731, isoform B [Drosophila melanogaster]
446	1	NCBInr	gi|24639444	69	26197	3	3	3	3	0.5	CG3603, isoform A [Drosophila melanogaster]							43	1	NCBInr	gi|21357875	766	51841	39	32	14	12	1.84	CG3731, isoform B [Drosophila melanogaster]
518	1	NCBInr	gi|223969161	71	26206	6	2	4	1	0.15	CG3603-PA [Drosophila melanogaster]							39	1	NCBInr	gi|21357875	830	51841	36	32	14	12	1.65	CG3731, isoform B [Drosophila melanogaster]
260	1	NCBInr	gi|24581117	176	37262	12	9	8	5	0.62	CG3609, isoform A [Drosophila melanogaster]							459	1	NCBInr	gi|24658883	68	17603	4	4	3	3	0.81	CG3800, isoform A [Drosophila melanogaster]
281	1	NCBInr	gi|24581117	146	37262	10	7	5	3	0.33	CG3609, isoform A [Drosophila melanogaster]							344	1	NCBInr	gi|24658883	96	17603	4	3	3	2	0.49	CG3800, isoform A [Drosophila melanogaster]
354	1	NCBInr	gi|24581117	93	37262	6	4	3	2	0.21	CG3609, isoform A [Drosophila melanogaster]							306	1	NCBInr	gi|24658883	111	17603	4	3	3	2	0.49	CG3800, isoform A [Drosophila melanogaster]
623	1	NCBInr	gi|24639292	54	11539	3	2	3	2	0.81	CG3621 [Drosophila melanogaster]							445	1	NCBInr	gi|24645604	73	33900	2	2	1	1	0.11	CG3940 [Drosophila melanogaster]
645	1	NCBInr	gi|24639292	43	11539	6	3	3	2	0.81	CG3621 [Drosophila melanogaster]							363	1	NCBInr	gi|21355363	89	50529	4	2	3	2	0.15	CG3967, isoform C [Drosophila melanogaster]
823	1	NCBInr	gi|24639292	38	11539	5	2	3	1	0.34	CG3621 [Drosophila melanogaster]							421	1	NCBInr	gi|21355363	74	50529	3	2	2	1	0.07	CG3967, isoform C [Drosophila melanogaster]
789	1	NCBInr	gi|19922924	41	23266	3	1	2	1	0.16	CG3663 [Drosophila melanogaster]							482	1	NCBInr	gi|21355363	67	50529	6	1	4	1	0.07	CG3967, isoform C [Drosophila melanogaster]
1040	1	NCBInr	gi|19922924	16	23266	1	1	1	1	0.16	CG3663 [Drosophila melanogaster]							1058	1	NCBInr	gi|20130305	15	26740	2	1	2	1	0.14	CG4019, isoform A [Drosophila melanogaster]
108	1	NCBInr	gi|23397609	444	26047	20	16	10	9	2.9	CG3699 [Drosophila melanogaster]							374	1	NCBInr	gi|20130305	88	26740	3	2	2	1	0.14	CG4019, isoform A [Drosophila melanogaster]
107	1	NCBInr	gi|23397609	461	26047	19	17	9	8	2.4	CG3699 [Drosophila melanogaster]							1068	1	NCBInr	gi|281366803	15	7969	1	1	1	1	0.51	CG41128 [Drosophila melanogaster]
842	1	NCBInr	gi|23397609	28	26047	3	2	2	2	0.31	CG3699 [Drosophila melanogaster]							555	1	NCBInr	gi|24646246	54	25315	1	1	1	1	0.15	CG4115 [Drosophila melanogaster]
58	1	NCBInr	gi|21357875	787	51841	41	33	18	13	2.04	CG3731, isoform B [Drosophila melanogaster]							28	1	NCBInr	gi|24665395	963	45388	37	33	15	15	2.84	CG4169, isoform A [Drosophila melanogaster]
44	1	NCBInr	gi|21357875	826	51841	37	31	15	13	1.84	CG3731, isoform B [Drosophila melanogaster]							27	1	NCBInr	gi|24665395	1066	45388	38	33	16	15	2.55	CG4169, isoform A [Drosophila melanogaster]
43	1	NCBInr	gi|21357875	766	51841	39	32	14	12	1.84	CG3731, isoform B [Drosophila melanogaster]							28	1	NCBInr	gi|24665395	1004	45388	42	34	14	14	2.28	CG4169, isoform A [Drosophila melanogaster]
534	1	NCBInr	gi|24658883	69	17603	4	4	3	3	0.81	CG3800, isoform A [Drosophila melanogaster]							1085	1	NCBInr	gi|19922564	14	35940	1	1	1	1	0.1	CG42351, isoform B [Drosophila melanogaster]
459	1	NCBInr	gi|24658883	68	17603	4	4	3	3	0.81	CG3800, isoform A [Drosophila melanogaster]							110	1	NCBInr	gi|18857987	354	99345	18	17	9	9	0.49	CG42492, isoform A [Drosophila melanogaster]
743	1	NCBInr	gi|19920720	42	22308	1	1	1	1	0.17	CG3887, isoform A [Drosophila melanogaster]							1078	1	NCBInr	gi|24661734	14	99018	4	1	2	1	0.04	CG42673, isoform C [Drosophila melanogaster]
707	1	NCBInr	gi|24645604	47	33900	1	1	1	1	0.11	CG3940 [Drosophila melanogaster]							838	1	NCBInr	gi|24653156	28	78478	6	3	3	2	0.15	CG42708, isoform A [Drosophila melanogaster]
339	1	NCBInr	gi|21355363	130	50529	8	5	4	3	0.33	CG3967, isoform C [Drosophila melanogaster]							813	1	NCBInr	gi|24653156	31	78478	8	3	5	2	0.15	CG42708, isoform A [Drosophila melanogaster]
778	1	NCBInr	gi|21355363	39	50529	3	2	3	2	0.15	CG3967, isoform C [Drosophila melanogaster]							766	1	NCBInr	gi|24653156	37	78478	5	2	3	2	0.1	CG42708, isoform A [Drosophila melanogaster]
421	1	NCBInr	gi|21355363	74	50529	3	2	2	1	0.07	CG3967, isoform C [Drosophila melanogaster]							1088	1	NCBInr	gi|24585773	14	188650	6	1	4	1	0.02	CG42748, isoform B [Drosophila melanogaster]
250	1	NCBInr	gi|24645648	183	109644	13	7	10	6	0.22	CG3999, isoform A [Drosophila melanogaster]							690	1	NCBInr	gi|21358269	40	42002	2	1	2	1	0.09	CG4300, isoform B [Drosophila melanogaster]
305	1	NCBInr	gi|24645648	138	109644	7	5	6	4	0.14	CG3999, isoform A [Drosophila melanogaster]							776	1	NCBInr	gi|21358269	36	42002	1	1	1	1	0.09	CG4300, isoform B [Drosophila melanogaster]
551	1	NCBInr	gi|20130305	66	26740	3	2	2	1	0.14	CG4019, isoform A [Drosophila melanogaster]							987	1	NCBInr	gi|19922680	19	60062	2	1	2	1	0.06	CG4302 [Drosophila melanogaster]
769	1	NCBInr	gi|20130305	43	26740	2	2	1	1	0.14	CG4019, isoform A [Drosophila melanogaster]							435	1	NCBInr	gi|442622814	74	272066	7	2	5	2	0.03	CG43340, isoform Q [Drosophila melanogaster]
1058	1	NCBInr	gi|20130305	15	26740	2	1	2	1	0.14	CG4019, isoform A [Drosophila melanogaster]							583	1	NCBInr	gi|21356335	49	34162	2	2	2	2	0.23	CG4365, isoform A [Drosophila melanogaster]
1068	1	NCBInr	gi|281366803	15	7969	1	1	1	1	0.51	CG41128 [Drosophila melanogaster]							511	1	NCBInr	gi|21356335	61	34162	3	2	3	2	0.23	CG4365, isoform A [Drosophila melanogaster]
591	1	NCBInr	gi|24646246	63	25315	3	2	2	2	0.32	CG4115 [Drosophila melanogaster]							760	1	NCBInr	gi|21356335	37	34162	3	1	3	1	0.11	CG4365, isoform A [Drosophila melanogaster]
555	1	NCBInr	gi|24646246	54	25315	1	1	1	1	0.15	CG4115 [Drosophila melanogaster]							661	1	NCBInr	gi|24648347	42	31421	1	1	1	1	0.12	CG4390, isoform A [Drosophila melanogaster]
27	1	NCBInr	gi|24665395	1066	45388	38	33	16	15	2.55	CG4169, isoform A [Drosophila melanogaster]							799	1	NCBInr	gi|24648347	32	31421	1	1	1	1	0.12	CG4390, isoform A [Drosophila melanogaster]
33	1	NCBInr	gi|24665395	1076	45388	42	31	14	13	2.03	CG4169, isoform A [Drosophila melanogaster]							886	1	NCBInr	gi|24648347	27	31421	1	1	1	1	0.12	CG4390, isoform A [Drosophila melanogaster]
33	1	NCBInr	gi|24665395	1126	45388	35	32	14	13	2.03	CG4169, isoform A [Drosophila melanogaster]							274	1	NCBInr	gi|442630840	132	75573	6	5	4	3	0.15	CG44195 [Drosophila melanogaster]
1138	1	NCBInr	gi|19921340	15	31566	1	1	1	1	0.12	CG4218 [Drosophila melanogaster]							587	1	NCBInr	gi|442630840	50	75573	5	4	4	3	0.15	CG44195 [Drosophila melanogaster]
661	1	NCBInr	gi|221330403	49	62614	2	2	2	2	0.12	CG42351, isoform C [Drosophila melanogaster]							303	1	NCBInr	gi|442630840	112	75573	6	4	4	2	0.1	CG44195 [Drosophila melanogaster]
1025	1	NCBInr	gi|24582212	24	46760	2	1	2	1	0.08	CG42369 [Drosophila melanogaster]							586	1	NCBInr	gi|161076922	46	140390	7	2	5	2	0.05	CG4587, isoform C [Drosophila melanogaster]
125	1	NCBInr	gi|18857987	402	99345	25	23	12	10	0.61	CG42492, isoform A [Drosophila melanogaster]							426	1	NCBInr	gi|24583165	72	30974	4	4	3	3	0.41	CG4598, isoform A [Drosophila melanogaster]
1099	1	NCBInr	gi|320541649	19	94337	2	1	1	1	0.04	CG42666, isoform E [Drosophila melanogaster]							516	1	NCBInr	gi|24583165	60	30974	5	3	4	3	0.41	CG4598, isoform A [Drosophila melanogaster]
1078	1	NCBInr	gi|24661734	14	99018	4	1	2	1	0.04	CG42673, isoform C [Drosophila melanogaster]							664	1	NCBInr	gi|24583165	42	30974	3	2	2	1	0.12	CG4598, isoform A [Drosophila melanogaster]
813	1	NCBInr	gi|24653156	31	78478	8	3	5	2	0.15	CG42708, isoform A [Drosophila melanogaster]							324	1	NCBInr	gi|19922916	104	12475	14	9	5	4	2.02	CG4692, isoform B [Drosophila melanogaster]
1096	1	NCBInr	gi|21355581	18	50543	1	1	1	1	0.07	CG42709, isoform A [Drosophila melanogaster]							293	1	NCBInr	gi|19922916	119	12475	15	7	5	4	2.02	CG4692, isoform B [Drosophila melanogaster]
804	1	NCBInr	gi|21358269	37	42002	2	2	2	2	0.19	CG4300, isoform B [Drosophila melanogaster]							408	1	NCBInr	gi|19922916	79	12475	13	5	4	3	1.29	CG4692, isoform B [Drosophila melanogaster]
1040	1	NCBInr	gi|21358269	23	42002	1	1	1	1	0.09	CG4300, isoform B [Drosophila melanogaster]							899	1	NCBInr	gi|24665282	25	44368	2	1	1	1	0.08	CG4729, isoform A [Drosophila melanogaster]
690	1	NCBInr	gi|21358269	40	42002	2	1	2	1	0.09	CG4300, isoform B [Drosophila melanogaster]							509	1	NCBInr	gi|28574115	59	65211	4	4	3	3	0.25	CG4747, isoform A [Drosophila melanogaster]
1033	1	NCBInr	gi|19922680	21	60062	2	1	2	1	0.06	CG4302 [Drosophila melanogaster]							432	1	NCBInr	gi|28574115	72	65211	5	2	4	2	0.12	CG4747, isoform A [Drosophila melanogaster]
511	1	NCBInr	gi|19922680	77	60062	6	1	3	1	0.06	CG4302 [Drosophila melanogaster]							674	1	NCBInr	gi|28574115	43	65211	3	2	2	1	0.12	CG4747, isoform A [Drosophila melanogaster]
760	1	NCBInr	gi|386767256	40	346456	4	2	3	2	0.02	CG43340, isoform M [Drosophila melanogaster]							168	1	NCBInr	gi|24658292	223	33743	14	10	6	6	1.33	CG4769, isoform A [Drosophila melanogaster]
615	1	NCBInr	gi|21356335	55	34162	3	2	3	2	0.23	CG4365, isoform A [Drosophila melanogaster]							190	1	NCBInr	gi|24658292	193	33743	16	12	7	6	1.33	CG4769, isoform A [Drosophila melanogaster]
511	1	NCBInr	gi|21356335	61	34162	3	2	3	2	0.23	CG4365, isoform A [Drosophila melanogaster]							180	1	NCBInr	gi|24658292	206	33743	15	11	6	6	1.1	CG4769, isoform A [Drosophila melanogaster]
653	1	NCBInr	gi|21356335	54	34162	2	1	2	1	0.11	CG4365, isoform A [Drosophila melanogaster]							1004	1	NCBInr	gi|24665264	17	28253	1	1	1	1	0.13	CG4842 [Drosophila melanogaster]
1140	1	NCBInr	gi|442630704	17	6445	1	1	1	1	0.66	CG43781, isoform A [Drosophila melanogaster]							891	1	NCBInr	gi|24665264	25	28253	2	1	2	1	0.13	CG4842 [Drosophila melanogaster]
562	1	NCBInr	gi|24648347	64	31421	1	1	1	1	0.12	CG4390, isoform A [Drosophila melanogaster]							950	1	NCBInr	gi|19922450	21	40741	2	2	2	2	0.19	CG4847, isoform A [Drosophila melanogaster]
587	1	NCBInr	gi|24648347	65	31421	1	1	1	1	0.12	CG4390, isoform A [Drosophila melanogaster]							890	1	NCBInr	gi|24642678	25	38565	2	1	2	1	0.1	CG4872 [Drosophila melanogaster]
799	1	NCBInr	gi|24648347	32	31421	1	1	1	1	0.12	CG4390, isoform A [Drosophila melanogaster]							457	1	NCBInr	gi|21357209	66	20584	7	4	6	4	0.98	CG4893, isoform A [Drosophila melanogaster]
657	1	NCBInr	gi|442630840	53	75573	7	5	5	4	0.27	CG44195 [Drosophila melanogaster]							979	1	NCBInr	gi|21357209	20	20584	7	3	6	3	0.67	CG4893, isoform A [Drosophila melanogaster]
619	1	NCBInr	gi|442630840	54	75573	4	3	4	3	0.15	CG44195 [Drosophila melanogaster]							389	1	NCBInr	gi|21357209	85	20584	9	4	5	3	0.67	CG4893, isoform A [Drosophila melanogaster]
587	1	NCBInr	gi|442630840	50	75573	5	4	4	3	0.15	CG44195 [Drosophila melanogaster]							507	1	NCBInr	gi|24642728	59	17319	1	1	1	1	0.22	CG5010 [Drosophila melanogaster]
693	1	NCBInr	gi|161076922	33	140390	8	2	5	2	0.05	CG4587, isoform C [Drosophila melanogaster]							462	1	NCBInr	gi|24642728	67	17319	2	2	1	1	0.22	CG5010 [Drosophila melanogaster]
955	1	NCBInr	gi|19921018	25	30724	2	1	2	1	0.12	CG4594, isoform A [Drosophila melanogaster]							469	1	NCBInr	gi|24642728	68	17319	1	1	1	1	0.22	CG5010 [Drosophila melanogaster]
664	1	NCBInr	gi|24583165	42	30974	3	2	2	1	0.12	CG4598, isoform A [Drosophila melanogaster]							562	1	NCBInr	gi|21356183	52	19104	3	2	3	2	0.44	CG5023, isoform A [Drosophila melanogaster]
293	1	NCBInr	gi|19922916	119	12475	15	7	5	4	2.02	CG4692, isoform B [Drosophila melanogaster]							588	1	NCBInr	gi|21356183	50	19104	2	2	2	2	0.44	CG5023, isoform A [Drosophila melanogaster]
1108	1	NCBInr	gi|24665282	17	44368	1	1	1	1	0.08	CG4729, isoform A [Drosophila melanogaster]							552	1	NCBInr	gi|21356183	55	19104	3	2	3	2	0.44	CG5023, isoform A [Drosophila melanogaster]
1159	1	NCBInr	gi|24665282	15	44368	3	1	2	1	0.08	CG4729, isoform A [Drosophila melanogaster]							133	1	NCBInr	gi|24650122	282	44404	25	20	10	10	2.11	CG5028, isoform A [Drosophila melanogaster]
899	1	NCBInr	gi|24665282	25	44368	2	1	1	1	0.08	CG4729, isoform A [Drosophila melanogaster]							148	1	NCBInr	gi|24650122	250	44404	21	15	9	8	1.44	CG5028, isoform A [Drosophila melanogaster]
432	1	NCBInr	gi|28574115	72	65211	5	2	4	2	0.12	CG4747, isoform A [Drosophila melanogaster]							158	1	NCBInr	gi|24650122	240	44404	23	13	9	6	1.25	CG5028, isoform A [Drosophila melanogaster]
826	1	NCBInr	gi|19920498	38	20461	2	1	2	1	0.19	CG4764 [Drosophila melanogaster]							763	1	NCBInr	gi|28571729	35	42720	1	1	1	1	0.09	CG5044, isoform A [Drosophila melanogaster]
176	1	NCBInr	gi|24658292	252	33743	17	16	6	6	1.33	CG4769, isoform A [Drosophila melanogaster]							772	1	NCBInr	gi|28571729	36	42720	1	1	1	1	0.09	CG5044, isoform A [Drosophila melanogaster]
180	1	NCBInr	gi|24658292	206	33743	15	11	6	6	1.1	CG4769, isoform A [Drosophila melanogaster]							986	1	NCBInr	gi|19920502	18	61197	6	1	3	1	0.06	CG5080, isoform B [Drosophila melanogaster]
197	1	NCBInr	gi|24658292	240	33743	15	12	5	5	0.89	CG4769, isoform A [Drosophila melanogaster]							950	1	NCBInr	gi|19920502	21	61197	10	1	5	1	0.06	CG5080, isoform B [Drosophila melanogaster]
735	1	NCBInr	gi|20130079	42	31997	2	1	2	1	0.12	CG4802, isoform A [Drosophila melanogaster]							549	1	NCBInr	gi|24646278	53	47220	1	1	1	1	0.08	CG5167 [Drosophila melanogaster]
1100	1	NCBInr	gi|21355883	17	56798	2	1	2	1	0.07	CG4825, isoform A [Drosophila melanogaster]							425	1	NCBInr	gi|24646278	73	47220	1	1	1	1	0.08	CG5167 [Drosophila melanogaster]
1153	1	NCBInr	gi|24665264	15	28253	1	1	1	1	0.13	CG4842 [Drosophila melanogaster]							949	1	NCBInr	gi|20129307	21	30598	1	1	1	1	0.12	CG5171, isoform A [Drosophila melanogaster]
891	1	NCBInr	gi|24665264	25	28253	2	1	2	1	0.13	CG4842 [Drosophila melanogaster]							201	1	NCBInr	gi|20129309	192	31234	15	8	7	6	0.99	CG5177, isoform A [Drosophila melanogaster]
996	1	NCBInr	gi|19922450	23	40741	1	1	1	1	0.09	CG4847, isoform A [Drosophila melanogaster]							186	1	NCBInr	gi|20129309	199	31234	13	10	7	6	0.99	CG5177, isoform A [Drosophila melanogaster]
750	1	NCBInr	gi|21357209	41	20584	10	3	8	3	0.67	CG4893, isoform A [Drosophila melanogaster]							328	1	NCBInr	gi|20129309	100	31234	13	7	8	5	0.77	CG5177, isoform A [Drosophila melanogaster]
452	1	NCBInr	gi|21357209	92	20584	8	3	6	3	0.67	CG4893, isoform A [Drosophila melanogaster]							197	3	NCBInr	gi|17137072	104	50323	9	6	7	5	0.43	CG5210 [Drosophila melanogaster]
979	1	NCBInr	gi|21357209	20	20584	7	3	6	3	0.67	CG4893, isoform A [Drosophila melanogaster]							265	1	NCBInr	gi|24645909	134	49892	17	11	5	5	0.54	CG5214 [Drosophila melanogaster]
1134	1	NCBInr	gi|21357345	17	12463	1	1	1	1	0.32	CG4962 [Drosophila melanogaster]							266	1	NCBInr	gi|24645909	135	49892	17	10	6	5	0.54	CG5214 [Drosophila melanogaster]
538	1	NCBInr	gi|24642728	68	17319	1	1	1	1	0.22	CG5010 [Drosophila melanogaster]							262	1	NCBInr	gi|24645909	135	49892	15	10	5	5	0.54	CG5214 [Drosophila melanogaster]
462	1	NCBInr	gi|24642728	67	17319	2	2	1	1	0.22	CG5010 [Drosophila melanogaster]							121	1	NCBInr	gi|20129315	297	54218	22	13	13	8	0.7	CG5261, isoform B [Drosophila melanogaster]
638	1	NCBInr	gi|21356183	52	19104	3	2	2	2	0.44	CG5023, isoform A [Drosophila melanogaster]							113	1	NCBInr	gi|20129315	347	54218	20	11	12	7	0.59	CG5261, isoform B [Drosophila melanogaster]
588	1	NCBInr	gi|21356183	50	19104	2	2	2	2	0.44	CG5023, isoform A [Drosophila melanogaster]							458	1	NCBInr	gi|24583414	68	86257	9	6	6	4	0.18	CG5355 [Drosophila melanogaster]
973	1	NCBInr	gi|21356183	26	19104	4	1	4	1	0.2	CG5023, isoform A [Drosophila melanogaster]							606	1	NCBInr	gi|20129425	47	44791	2	1	1	1	0.08	CG5390 [Drosophila melanogaster]
168	1	NCBInr	gi|24650122	265	44404	21	15	8	8	1.64	CG5028, isoform A [Drosophila melanogaster]							1002	1	NCBInr	gi|19922836	17	11574	1	1	1	1	0.34	CG5532 [Drosophila melanogaster]
169	1	NCBInr	gi|24650122	282	44404	20	17	10	8	1.25	CG5028, isoform A [Drosophila melanogaster]							1008	1	NCBInr	gi|19922836	18	11574	1	1	1	1	0.34	CG5532 [Drosophila melanogaster]
158	1	NCBInr	gi|24650122	240	44404	23	13	9	6	1.25	CG5028, isoform A [Drosophila melanogaster]							737	1	NCBInr	gi|24642084	37	13873	3	2	2	1	0.28	CG5548 [Drosophila melanogaster]
426	1	NCBInr	gi|28571729	92	42720	3	2	3	2	0.18	CG5044, isoform A [Drosophila melanogaster]							689	1	NCBInr	gi|24642084	40	13873	3	2	2	1	0.28	CG5548 [Drosophila melanogaster]
664	1	NCBInr	gi|19920502	52	61197	6	3	3	2	0.19	CG5080, isoform B [Drosophila melanogaster]							790	1	NCBInr	gi|24642084	35	13873	3	2	2	1	0.28	CG5548 [Drosophila melanogaster]
795	1	NCBInr	gi|24646278	37	47220	1	1	1	1	0.08	CG5167 [Drosophila melanogaster]							342	1	NCBInr	gi|281364136	96	122351	2	2	2	2	0.06	CG5549 [Drosophila melanogaster]
425	1	NCBInr	gi|24646278	73	47220	1	1	1	1	0.08	CG5167 [Drosophila melanogaster]							1006	1	NCBInr	gi|20130317	18	36322	2	1	2	1	0.1	CG5554 [Drosophila melanogaster]
949	1	NCBInr	gi|20129307	21	30598	1	1	1	1	0.12	CG5171, isoform A [Drosophila melanogaster]							277	1	NCBInr	gi|21357673	124	44326	5	5	3	3	0.28	CG5590 [Drosophila melanogaster]
182	1	NCBInr	gi|20129309	261	31234	14	11	8	7	1.23	CG5177, isoform A [Drosophila melanogaster]							450	1	NCBInr	gi|21357673	67	44326	4	3	2	2	0.18	CG5590 [Drosophila melanogaster]
126	1	NCBInr	gi|17137072	393	50323	22	15	12	7	0.77	CG5210 [Drosophila melanogaster]							428	1	NCBInr	gi|21357673	72	44326	3	3	2	2	0.18	CG5590 [Drosophila melanogaster]
299	1	NCBInr	gi|24645909	139	49892	14	10	7	5	0.54	CG5214 [Drosophila melanogaster]							908	1	NCBInr	gi|18859875	25	50042	2	1	2	1	0.07	CG5599 [Drosophila melanogaster]
266	1	NCBInr	gi|24645909	135	49892	17	10	6	5	0.54	CG5214 [Drosophila melanogaster]							676	1	NCBInr	gi|21356415	41	57425	1	1	1	1	0.06	CG5618, isoform A [Drosophila melanogaster]
419	1	NCBInr	gi|24645909	101	49892	14	7	7	4	0.34	CG5214 [Drosophila melanogaster]							978	1	NCBInr	gi|24583291	18	17298	1	1	1	1	0.22	CG5676 [Drosophila melanogaster]
131	1	NCBInr	gi|20129315	375	54218	18	11	10	7	0.59	CG5261, isoform B [Drosophila melanogaster]							1045	1	NCBInr	gi|24583291	16	17298	1	1	1	1	0.22	CG5676 [Drosophila melanogaster]
95	1	NCBInr	gi|20129315	498	54218	20	14	11	7	0.59	CG5261, isoform B [Drosophila melanogaster]							230	1	NCBInr	gi|18859877	164	26764	8	6	5	4	0.7	CG5703 [Drosophila melanogaster]
113	1	NCBInr	gi|20129315	347	54218	20	11	12	7	0.59	CG5261, isoform B [Drosophila melanogaster]							952	1	NCBInr	gi|21355211	21	65736	1	1	1	1	0.06	CG5706 [Drosophila melanogaster]
314	1	NCBInr	gi|24583414	130	86257	21	9	10	5	0.23	CG5355 [Drosophila melanogaster]							810	1	NCBInr	gi|21358587	33	28082	3	1	2	1	0.13	CG5840, isoform A [Drosophila melanogaster]
374	1	NCBInr	gi|24583414	116	86257	17	8	12	5	0.23	CG5355 [Drosophila melanogaster]							493	1	NCBInr	gi|24584058	60	29585	2	2	2	2	0.27	CG5867 [Drosophila melanogaster]
458	1	NCBInr	gi|24583414	68	86257	9	6	6	4	0.18	CG5355 [Drosophila melanogaster]							524	1	NCBInr	gi|21357927	57	24466	8	4	5	3	0.79	CG5903 [Drosophila melanogaster]
964	1	NCBInr	gi|24583343	25	53673	1	1	1	1	0.07	CG5384, isoform A [Drosophila melanogaster]							416	1	NCBInr	gi|21357927	75	24466	7	3	4	2	0.54	CG5903 [Drosophila melanogaster]
1009	1	NCBInr	gi|24583343	25	53673	1	1	1	1	0.07	CG5384, isoform A [Drosophila melanogaster]							890	1	NCBInr	gi|21357927	27	24466	4	1	4	1	0.16	CG5903 [Drosophila melanogaster]
431	1	NCBInr	gi|20129425	90	44791	5	4	3	3	0.27	CG5390 [Drosophila melanogaster]							794	1	NCBInr	gi|20129495	32	28497	1	1	1	1	0.13	CG5945, isoform A [Drosophila melanogaster]
493	1	NCBInr	gi|20129425	81	44791	5	3	3	1	0.08	CG5390 [Drosophila melanogaster]							662	1	NCBInr	gi|20129495	42	28497	2	1	2	1	0.13	CG5945, isoform A [Drosophila melanogaster]
606	1	NCBInr	gi|20129425	47	44791	2	1	1	1	0.08	CG5390 [Drosophila melanogaster]							876	1	NCBInr	gi|20129495	28	28497	3	1	3	1	0.13	CG5945, isoform A [Drosophila melanogaster]
1116	1	NCBInr	gi|19922556	18	44834	1	1	1	1	0.08	CG5482 [Drosophila melanogaster]							980	1	NCBInr	gi|20129317	18	36108	2	1	2	1	0.1	CG5973, isoform C [Drosophila melanogaster]
385	3	NCBInr	gi|116805852	47	14971	7	5	3	3	1	CG5499 [Drosophila melanogaster]							732	1	NCBInr	gi|20129317	36	36108	1	1	1	1	0.1	CG5973, isoform C [Drosophila melanogaster]
1023	1	NCBInr	gi|24583944	21	57080	3	2	2	2	0.13	CG5525 [Drosophila melanogaster]							903	1	NCBInr	gi|20129317	25	36108	3	1	3	1	0.1	CG5973, isoform C [Drosophila melanogaster]
1064	1	NCBInr	gi|24583944	22	57080	1	1	1	1	0.07	CG5525 [Drosophila melanogaster]							725	1	NCBInr	gi|24649524	38	50457	2	1	2	1	0.07	CG5991, isoform A [Drosophila melanogaster]
1008	1	NCBInr	gi|19922836	18	11574	1	1	1	1	0.34	CG5532 [Drosophila melanogaster]							803	1	NCBInr	gi|28572127	31	32273	1	1	1	1	0.12	CG6028 [Drosophila melanogaster]
689	1	NCBInr	gi|24642084	40	13873	3	2	2	1	0.28	CG5548 [Drosophila melanogaster]							845	1	NCBInr	gi|28572127	28	32273	1	1	1	1	0.12	CG6028 [Drosophila melanogaster]
342	1	NCBInr	gi|281364136	96	122351	2	2	2	2	0.06	CG5549 [Drosophila melanogaster]							777	1	NCBInr	gi|28572127	36	32273	1	1	1	1	0.12	CG6028 [Drosophila melanogaster]
759	1	NCBInr	gi|281364136	41	122351	1	1	1	1	0.03	CG5549 [Drosophila melanogaster]							961	1	NCBInr	gi|24658054	20	24431	2	1	2	1	0.16	CG6044, isoform A [Drosophila melanogaster]
968	1	NCBInr	gi|20130317	27	36322	3	2	2	1	0.1	CG5554 [Drosophila melanogaster]							290	1	NCBInr	gi|24662781	120	35900	15	9	10	7	1.01	CG6084, isoform A [Drosophila melanogaster]
1104	1	NCBInr	gi|24666141	17	36354	4	1	3	1	0.1	CG5567 [Drosophila melanogaster]							420	1	NCBInr	gi|24662781	74	35900	16	8	12	6	0.82	CG6084, isoform A [Drosophila melanogaster]
794	1	NCBInr	gi|24666137	38	34670	1	1	1	1	0.11	CG5577 [Drosophila melanogaster]							317	1	NCBInr	gi|24662781	106	35900	14	9	9	6	0.82	CG6084, isoform A [Drosophila melanogaster]
1016	1	NCBInr	gi|24666137	24	34670	1	1	1	1	0.11	CG5577 [Drosophila melanogaster]							639	1	NCBInr	gi|21355657	44	60832	7	2	4	2	0.13	CG6126 [Drosophila melanogaster]
483	1	NCBInr	gi|21357673	79	44326	6	4	5	3	0.28	CG5590 [Drosophila melanogaster]							576	1	NCBInr	gi|24583960	52	28688	7	4	4	3	0.45	CG6180 [Drosophila melanogaster]
405	1	NCBInr	gi|21357673	105	44326	6	4	5	3	0.28	CG5590 [Drosophila melanogaster]							871	1	NCBInr	gi|24583960	26	28688	6	2	4	2	0.28	CG6180 [Drosophila melanogaster]
428	1	NCBInr	gi|21357673	72	44326	3	3	2	2	0.18	CG5590 [Drosophila melanogaster]							489	1	NCBInr	gi|21355253	64	25135	3	2	3	2	0.33	CG6259, isoform A [Drosophila melanogaster]
939	1	NCBInr	gi|18859875	26	50042	2	1	2	1	0.07	CG5599 [Drosophila melanogaster]							985	1	NCBInr	gi|21355253	18	25135	3	1	3	1	0.15	CG6259, isoform A [Drosophila melanogaster]
473	1	NCBInr	gi|21356415	81	57425	7	3	5	3	0.21	CG5618, isoform A [Drosophila melanogaster]							109	1	NCBInr	gi|19921140	344	35213	18	15	10	9	1.76	CG6287 [Drosophila melanogaster]
220	1	NCBInr	gi|21356415	213	57425	7	5	5	3	0.21	CG5618, isoform A [Drosophila melanogaster]							117	1	NCBInr	gi|19921140	338	35213	19	12	9	6	1.04	CG6287 [Drosophila melanogaster]
823	1	NCBInr	gi|24648574	35	42464	1	1	1	1	0.09	CG5630, isoform A [Drosophila melanogaster]							116	1	NCBInr	gi|19921140	322	35213	17	12	10	6	1.04	CG6287 [Drosophila melanogaster]
676	1	NCBInr	gi|24661247	51	54001	7	5	7	5	0.4	CG5653 [Drosophila melanogaster]							265	1	NCBInr	gi|19922194	135	17264	8	7	3	3	1.24	CG6329, isoform C [Drosophila melanogaster]
492	1	NCBInr	gi|24661247	76	54001	5	4	5	4	0.31	CG5653 [Drosophila melanogaster]							321	1	NCBInr	gi|19922194	105	17264	7	5	3	2	0.83	CG6329, isoform C [Drosophila melanogaster]
773	1	NCBInr	gi|24583291	39	17298	3	1	2	1	0.22	CG5676 [Drosophila melanogaster]							254	1	NCBInr	gi|24650443	149	38651	14	8	8	6	0.74	CG6330, isoform B [Drosophila melanogaster]
882	1	NCBInr	gi|24583291	33	17298	2	2	1	1	0.22	CG5676 [Drosophila melanogaster]							247	1	NCBInr	gi|24650443	145	38651	14	8	8	6	0.74	CG6330, isoform B [Drosophila melanogaster]
1045	1	NCBInr	gi|24583291	16	17298	1	1	1	1	0.22	CG5676 [Drosophila melanogaster]							202	1	NCBInr	gi|24650443	178	38651	13	6	7	4	0.45	CG6330, isoform B [Drosophila melanogaster]
173	1	NCBInr	gi|18859877	256	26764	12	10	7	7	1.89	CG5703 [Drosophila melanogaster]							424	1	NCBInr	gi|18859889	77	56668	1	1	1	1	0.07	CG6340, isoform B [Drosophila melanogaster]
242	1	NCBInr	gi|18859877	191	26764	7	6	5	4	0.7	CG5703 [Drosophila melanogaster]							1010	1	NCBInr	gi|24662330	17	87199	2	1	2	1	0.04	CG6418 [Drosophila melanogaster]
952	1	NCBInr	gi|21355211	21	65736	1	1	1	1	0.06	CG5706 [Drosophila melanogaster]							1092	1	NCBInr	gi|24662330	13	87199	1	1	1	1	0.04	CG6418 [Drosophila melanogaster]
401	1	NCBInr	gi|21358587	97	28082	6	4	5	4	0.66	CG5840, isoform A [Drosophila melanogaster]							874	1	NCBInr	gi|22024182	26	17300	1	1	1	1	0.22	CG6426 [Drosophila melanogaster]
462	1	NCBInr	gi|21358587	89	28082	5	4	4	4	0.66	CG5840, isoform A [Drosophila melanogaster]							65	1	NCBInr	gi|24648872	562	40356	21	18	9	7	1.03	CG6439, isoform A [Drosophila melanogaster]
1163	1	NCBInr	gi|21357171	15	41593	3	1	3	1	0.09	CG5844 [Drosophila melanogaster]							63	1	NCBInr	gi|24648872	535	40356	20	16	9	7	1.03	CG6439, isoform A [Drosophila melanogaster]
518	1	NCBInr	gi|21357927	76	24466	8	5	4	3	0.79	CG5903 [Drosophila melanogaster]							63	1	NCBInr	gi|24648872	555	40356	19	17	9	7	1.03	CG6439, isoform A [Drosophila melanogaster]
416	1	NCBInr	gi|21357927	75	24466	7	3	4	2	0.54	CG5903 [Drosophila melanogaster]							327	1	NCBInr	gi|221458344	103	81964	12	8	9	5	0.25	CG6455, isoform C [Drosophila melanogaster]
654	1	NCBInr	gi|21357927	50	24466	3	2	3	2	0.34	CG5903 [Drosophila melanogaster]							340	1	NCBInr	gi|221458344	96	81964	13	8	8	5	0.25	CG6455, isoform C [Drosophila melanogaster]
634	1	NCBInr	gi|20129495	57	28497	6	2	5	1	0.13	CG5945, isoform A [Drosophila melanogaster]							378	1	NCBInr	gi|221458344	87	81964	13	9	8	5	0.25	CG6455, isoform C [Drosophila melanogaster]
662	1	NCBInr	gi|20129495	42	28497	2	1	2	1	0.13	CG5945, isoform A [Drosophila melanogaster]							942	1	NCBInr	gi|116806184	22	28982	5	2	4	1	0.13	CG6459 [Drosophila melanogaster]
1045	1	NCBInr	gi|20129317	23	36108	3	2	2	1	0.1	CG5973, isoform C [Drosophila melanogaster]							972	1	NCBInr	gi|24662306	20	13779	3	3	2	2	0.65	CG6463 [Drosophila melanogaster]
732	1	NCBInr	gi|20129317	36	36108	1	1	1	1	0.1	CG5973, isoform C [Drosophila melanogaster]							824	1	NCBInr	gi|24662306	32	13779	2	2	2	2	0.65	CG6463 [Drosophila melanogaster]
1004	1	NCBInr	gi|24649524	22	50457	2	1	2	1	0.07	CG5991, isoform A [Drosophila melanogaster]							246	1	NCBInr	gi|28574878	152	89644	6	5	4	3	0.18	CG6512, isoform A [Drosophila melanogaster]
729	1	NCBInr	gi|28572127	43	32273	5	2	3	1	0.12	CG6028 [Drosophila melanogaster]							301	1	NCBInr	gi|28574878	114	89644	6	5	4	3	0.18	CG6512, isoform A [Drosophila melanogaster]
1105	1	NCBInr	gi|24658054	17	24431	1	1	1	1	0.16	CG6044, isoform A [Drosophila melanogaster]							274	1	NCBInr	gi|28574878	127	89644	4	3	2	1	0.08	CG6512, isoform A [Drosophila melanogaster]
1179	1	NCBInr	gi|24658054	14	24431	2	1	1	1	0.16	CG6044, isoform A [Drosophila melanogaster]							336	1	NCBInr	gi|21355239	98	38255	3	3	2	2	0.21	CG6767, isoform A [Drosophila melanogaster]
81	1	NCBInr	gi|24662781	602	35900	38	25	15	11	2.31	CG6084, isoform A [Drosophila melanogaster]							383	1	NCBInr	gi|21355239	83	38255	2	2	2	2	0.21	CG6767, isoform A [Drosophila melanogaster]
290	1	NCBInr	gi|24662781	120	35900	15	9	10	7	1.01	CG6084, isoform A [Drosophila melanogaster]							380	1	NCBInr	gi|21357845	84	79184	3	2	2	1	0.05	CG6904, isoform B [Drosophila melanogaster]
1028	1	NCBInr	gi|21355657	24	60832	7	2	3	2	0.13	CG6126 [Drosophila melanogaster]							494	1	NCBInr	gi|21357845	65	79184	3	1	3	1	0.05	CG6904, isoform B [Drosophila melanogaster]
639	1	NCBInr	gi|21355657	44	60832	7	2	4	2	0.13	CG6126 [Drosophila melanogaster]							535	1	NCBInr	gi|24646114	55	51169	5	1	5	1	0.07	CG6950, isoform B [Drosophila melanogaster]
779	1	NCBInr	gi|21355657	39	60832	6	1	4	1	0.06	CG6126 [Drosophila melanogaster]							403	1	NCBInr	gi|24646114	81	51169	4	2	3	1	0.07	CG6950, isoform B [Drosophila melanogaster]
541	1	NCBInr	gi|85724924	56	26180	1	1	1	1	0.15	CG6144, isoform B [Drosophila melanogaster]							268	1	NCBInr	gi|21355797	133	20361	10	9	6	6	2.36	CG6983 [Drosophila melanogaster]
329	1	NCBInr	gi|24583960	133	28688	7	6	4	4	0.64	CG6180 [Drosophila melanogaster]							348	1	NCBInr	gi|21355797	93	20361	8	4	5	4	1	CG6983 [Drosophila melanogaster]
634	1	NCBInr	gi|24583960	53	28688	4	3	3	2	0.28	CG6180 [Drosophila melanogaster]							653	1	NCBInr	gi|21355797	45	20361	7	2	4	2	0.41	CG6983 [Drosophila melanogaster]
871	1	NCBInr	gi|24583960	26	28688	6	2	4	2	0.28	CG6180 [Drosophila melanogaster]							718	1	NCBInr	gi|18858175	38	58027	1	1	1	1	0.06	CG7033 [Drosophila melanogaster]
1180	1	NCBInr	gi|24646363	14	32662	2	1	2	1	0.12	CG6188 [Drosophila melanogaster]							857	1	NCBInr	gi|21355701	27	19066	1	1	1	1	0.2	CG7048, isoform A [Drosophila melanogaster]
429	1	NCBInr	gi|21355253	98	25135	2	2	2	2	0.33	CG6259, isoform A [Drosophila melanogaster]							584	1	NCBInr	gi|20129323	49	13911	3	2	1	1	0.65	CG7214 [Drosophila melanogaster]
489	1	NCBInr	gi|21355253	64	25135	3	2	3	2	0.33	CG6259, isoform A [Drosophila melanogaster]							758	1	NCBInr	gi|20129323	35	13911	2	2	1	1	0.28	CG7214 [Drosophila melanogaster]
679	1	NCBInr	gi|21355253	47	25135	3	1	3	1	0.15	CG6259, isoform A [Drosophila melanogaster]							720	1	NCBInr	gi|20129323	40	13911	1	1	1	1	0.28	CG7214 [Drosophila melanogaster]
91	1	NCBInr	gi|19921140	522	35213	32	24	15	12	3.15	CG6287 [Drosophila melanogaster]							1056	1	NCBInr	gi|24583502	15	80194	1	1	1	1	0.05	CG7300 [Drosophila melanogaster]
265	1	NCBInr	gi|19922194	135	17264	8	7	3	3	1.24	CG6329, isoform C [Drosophila melanogaster]							442	1	NCBInr	gi|24660381	70	17955	5	3	3	3	0.79	CG7409 [Drosophila melanogaster]
189	1	NCBInr	gi|24650443	239	38651	12	11	7	6	0.74	CG6330, isoform B [Drosophila melanogaster]							473	1	NCBInr	gi|24660381	67	17955	6	3	4	3	0.79	CG7409 [Drosophila melanogaster]
247	1	NCBInr	gi|24650443	145	38651	14	8	8	6	0.74	CG6330, isoform B [Drosophila melanogaster]							448	1	NCBInr	gi|24660381	68	17955	5	1	4	1	0.21	CG7409 [Drosophila melanogaster]
193	1	NCBInr	gi|24650443	245	38651	8	6	5	4	0.45	CG6330, isoform B [Drosophila melanogaster]							786	1	NCBInr	gi|50402404	35	81964	5	1	5	1	0.05	CG7415 [Drosophila simulans]
582	1	NCBInr	gi|18859889	59	56668	1	1	1	1	0.07	CG6340, isoform B [Drosophila melanogaster]							58	1	NCBInr	gi|21358499	634	53052	39	30	12	9	1.26	CG7430, isoform A [Drosophila melanogaster]
774	1	NCBInr	gi|19922198	42	38927	1	1	1	1	0.1	CG6347 [Drosophila melanogaster]							66	1	NCBInr	gi|21358499	522	53052	39	27	12	8	1.26	CG7430, isoform A [Drosophila melanogaster]
382	1	NCBInr	gi|20129441	103	43394	5	4	4	3	0.28	CG6415 [Drosophila melanogaster]							60	1	NCBInr	gi|21358499	564	53052	41	27	13	9	1.26	CG7430, isoform A [Drosophila melanogaster]
543	1	NCBInr	gi|20129441	71	43394	5	3	3	2	0.18	CG6415 [Drosophila melanogaster]							77	1	NCBInr	gi|21357643	459	84039	29	19	14	10	0.61	CG7470, isoform A [Drosophila melanogaster]
874	1	NCBInr	gi|22024182	26	17300	1	1	1	1	0.22	CG6426 [Drosophila melanogaster]							79	1	NCBInr	gi|21357643	425	84039	27	17	14	10	0.61	CG7470, isoform A [Drosophila melanogaster]
97	1	NCBInr	gi|24648872	481	40356	25	20	11	10	1.66	CG6439, isoform A [Drosophila melanogaster]							99	1	NCBInr	gi|21357643	376	84039	25	16	14	9	0.47	CG7470, isoform A [Drosophila melanogaster]
122	1	NCBInr	gi|24648872	413	40356	16	13	10	9	1.43	CG6439, isoform A [Drosophila melanogaster]							460	1	NCBInr	gi|21355243	66	10086	3	2	2	1	0.4	CG7580, isoform A [Drosophila melanogaster]
63	1	NCBInr	gi|24648872	535	40356	20	16	9	7	1.03	CG6439, isoform A [Drosophila melanogaster]							894	1	NCBInr	gi|21355241	25	13741	3	1	2	1	0.29	CG7603 [Drosophila melanogaster]
705	1	NCBInr	gi|221458344	48	81964	15	7	11	6	0.3	CG6455, isoform C [Drosophila melanogaster]							952	1	NCBInr	gi|21358513	20	9643	2	1	1	1	0.42	CG7630 [Drosophila melanogaster]
526	1	NCBInr	gi|221458344	70	81964	14	9	8	5	0.25	CG6455, isoform C [Drosophila melanogaster]							951	1	NCBInr	gi|21358513	21	9643	2	1	1	1	0.42	CG7630 [Drosophila melanogaster]
340	1	NCBInr	gi|221458344	96	81964	13	8	8	5	0.25	CG6455, isoform C [Drosophila melanogaster]							830	1	NCBInr	gi|21358513	32	9643	2	2	1	1	0.42	CG7630 [Drosophila melanogaster]
592	1	NCBInr	gi|24662306	63	13779	4	4	2	2	1.12	CG6463 [Drosophila melanogaster]							916	1	NCBInr	gi|24667132	24	21406	4	1	3	1	0.18	CG7646, isoform A [Drosophila melanogaster]
972	1	NCBInr	gi|24662306	20	13779	3	3	2	2	0.65	CG6463 [Drosophila melanogaster]							958	1	NCBInr	gi|24667132	20	21406	5	1	5	1	0.18	CG7646, isoform A [Drosophila melanogaster]
944	1	NCBInr	gi|24662306	26	13779	2	2	1	1	0.29	CG6463 [Drosophila melanogaster]							452	1	NCBInr	gi|24647946	68	37074	3	2	3	2	0.21	CG7675, isoform B [Drosophila melanogaster]
260	1	NCBInr	gi|28574878	158	89644	6	5	4	3	0.18	CG6512, isoform A [Drosophila melanogaster]							437	1	NCBInr	gi|21356865	70	66849	2	2	2	2	0.11	CG7708, isoform A [Drosophila melanogaster]
104	1	NCBInr	gi|20129971	470	31562	30	22	13	11	3.35	CG6543, isoform A [Drosophila melanogaster]							438	1	NCBInr	gi|21356865	74	66849	2	2	2	2	0.11	CG7708, isoform A [Drosophila melanogaster]
140	1	NCBInr	gi|20129971	347	31562	25	17	12	10	2.1	CG6543, isoform A [Drosophila melanogaster]							897	1	NCBInr	gi|21356865	25	66849	1	1	1	1	0.06	CG7708, isoform A [Drosophila melanogaster]
138	1	NCBInr	gi|21355239	363	38255	10	9	6	5	0.93	CG6767, isoform A [Drosophila melanogaster]							560	1	NCBInr	gi|19922002	52	14886	5	4	3	3	1.01	CG7712, isoform A [Drosophila melanogaster]
112	1	NCBInr	gi|21355239	426	38255	10	10	5	5	0.75	CG6767, isoform A [Drosophila melanogaster]							792	1	NCBInr	gi|19922002	35	14886	4	2	2	2	0.59	CG7712, isoform A [Drosophila melanogaster]
383	1	NCBInr	gi|21355239	83	38255	2	2	2	2	0.21	CG6767, isoform A [Drosophila melanogaster]							994	1	NCBInr	gi|19920930	17	15997	5	2	2	2	0.55	CG7781 [Drosophila melanogaster]
267	1	NCBInr	gi|21357845	171	79184	7	5	6	4	0.2	CG6904, isoform B [Drosophila melanogaster]							1051	1	NCBInr	gi|19920930	16	15997	6	1	2	1	0.24	CG7781 [Drosophila melanogaster]
398	1	NCBInr	gi|21357845	98	79184	6	3	4	2	0.1	CG6904, isoform B [Drosophila melanogaster]							664	1	NCBInr	gi|24662416	42	51180	2	2	2	2	0.15	CG7888, isoform B [Drosophila melanogaster]
481	1	NCBInr	gi|24646114	79	51169	6	4	5	3	0.24	CG6950, isoform B [Drosophila melanogaster]							450	1	NCBInr	gi|24662416	69	51180	2	2	2	2	0.15	CG7888, isoform B [Drosophila melanogaster]
343	1	NCBInr	gi|24646114	128	51169	6	3	4	2	0.15	CG6950, isoform B [Drosophila melanogaster]							325	1	NCBInr	gi|24662416	101	51180	3	3	2	2	0.15	CG7888, isoform B [Drosophila melanogaster]
268	1	NCBInr	gi|21355797	133	20361	10	9	6	6	2.36	CG6983 [Drosophila melanogaster]							617	1	NCBInr	gi|24651247	46	17359	4	1	2	1	0.22	CG7911, isoform A [Drosophila melanogaster]
528	1	NCBInr	gi|21355797	70	20361	6	4	5	3	1	CG6983 [Drosophila melanogaster]							626	1	NCBInr	gi|24651247	46	17359	3	1	1	1	0.22	CG7911, isoform A [Drosophila melanogaster]
436	1	NCBInr	gi|21355797	96	20361	5	4	4	3	0.68	CG6983 [Drosophila melanogaster]							632	1	NCBInr	gi|24651247	47	17359	1	1	1	1	0.22	CG7911, isoform A [Drosophila melanogaster]
517	1	NCBInr	gi|18858175	76	58027	5	4	4	4	0.28	CG7033 [Drosophila melanogaster]							54	1	NCBInr	gi|21358615	701	51822	51	33	16	13	1.84	CG7920, isoform A [Drosophila melanogaster]
861	1	NCBInr	gi|20129323	33	13911	3	2	1	1	0.28	CG7214 [Drosophila melanogaster]							48	1	NCBInr	gi|21358615	727	51822	52	33	14	10	1.3	CG7920, isoform A [Drosophila melanogaster]
742	1	NCBInr	gi|20129323	44	13911	6	4	1	1	0.28	CG7214 [Drosophila melanogaster]							67	1	NCBInr	gi|21358615	512	51822	47	26	13	9	1.15	CG7920, isoform A [Drosophila melanogaster]
758	1	NCBInr	gi|20129323	35	13911	2	2	1	1	0.28	CG7214 [Drosophila melanogaster]							77	1	NCBInr	gi|45550715	434	67989	28	21	15	12	1.22	CG8036, isoform B [Drosophila melanogaster]
192	1	NCBInr	gi|24643142	233	25600	10	9	7	7	1.63	CG7322, isoform A [Drosophila melanogaster]							493	1	NCBInr	gi|21355533	65	102887	8	2	6	2	0.07	CG8108, isoform B [Drosophila melanogaster]
201	1	NCBInr	gi|24643142	235	25600	10	9	5	4	1	CG7322, isoform A [Drosophila melanogaster]							496	1	NCBInr	gi|21355533	60	102887	4	1	4	1	0.04	CG8108, isoform B [Drosophila melanogaster]
1032	1	NCBInr	gi|18921203	24	61716	1	1	1	1	0.06	CG7332 [Drosophila melanogaster]							526	1	NCBInr	gi|24651924	56	34379	1	1	1	1	0.11	CG8235 [Drosophila melanogaster]
442	1	NCBInr	gi|24660381	70	17955	5	3	3	3	0.79	CG7409 [Drosophila melanogaster]							713	1	NCBInr	gi|24651924	41	34379	1	1	1	1	0.11	CG8235 [Drosophila melanogaster]
801	1	NCBInr	gi|24660381	37	17955	2	2	2	2	0.48	CG7409 [Drosophila melanogaster]							1019	1	NCBInr	gi|18859937	17	37360	2	1	2	1	0.1	CG8289 [Drosophila melanogaster]
870	1	NCBInr	gi|24660381	34	17955	3	1	2	1	0.21	CG7409 [Drosophila melanogaster]							676	1	NCBInr	gi|28573762	41	58430	3	3	2	2	0.2	CG8306 [Drosophila melanogaster]
75	1	NCBInr	gi|21358499	572	53052	37	25	12	9	1.42	CG7430, isoform A [Drosophila melanogaster]							655	1	NCBInr	gi|28573762	43	58430	1	1	1	1	0.06	CG8306 [Drosophila melanogaster]
64	1	NCBInr	gi|21358499	679	53052	39	30	12	9	1.26	CG7430, isoform A [Drosophila melanogaster]							1061	1	NCBInr	gi|18859939	14	63295	1	1	1	1	0.06	CG8316 [Drosophila melanogaster]
66	1	NCBInr	gi|21358499	522	53052	39	27	12	8	1.26	CG7430, isoform A [Drosophila melanogaster]							918	1	NCBInr	gi|19921688	23	20565	5	2	4	2	0.41	CG8343 [Drosophila melanogaster]
41	1	NCBInr	gi|21357643	900	84039	57	37	22	15	1.17	CG7470, isoform A [Drosophila melanogaster]							1016	1	NCBInr	gi|19921688	17	20565	4	2	3	2	0.41	CG8343 [Drosophila melanogaster]
54	1	NCBInr	gi|21357643	807	84039	47	32	18	11	0.83	CG7470, isoform A [Drosophila melanogaster]							953	1	NCBInr	gi|19921688	21	20565	5	1	4	1	0.19	CG8343 [Drosophila melanogaster]
77	1	NCBInr	gi|21357643	459	84039	29	19	14	10	0.61	CG7470, isoform A [Drosophila melanogaster]							823	1	NCBInr	gi|24582714	29	9910	1	1	1	1	0.41	CG8498 [Drosophila melanogaster]
660	1	NCBInr	gi|21355243	49	10086	3	1	2	1	0.4	CG7580, isoform A [Drosophila melanogaster]							973	1	NCBInr	gi|21356069	19	44576	2	1	2	1	0.08	CG8507 [Drosophila melanogaster]
1114	1	NCBInr	gi|21355243	18	10086	2	1	1	1	0.4	CG7580, isoform A [Drosophila melanogaster]							1070	1	NCBInr	gi|21356765	14	53264	1	1	1	1	0.07	CG8602, isoform A [Drosophila melanogaster]
968	1	NCBInr	gi|21358513	25	9643	2	2	1	1	0.42	CG7630 [Drosophila melanogaster]							701	1	NCBInr	gi|19921834	39	45264	1	1	1	1	0.08	CG8635 [Drosophila melanogaster]
951	1	NCBInr	gi|21358513	21	9643	2	1	1	1	0.42	CG7630 [Drosophila melanogaster]							852	1	NCBInr	gi|19921834	28	45264	1	1	1	1	0.08	CG8635 [Drosophila melanogaster]
838	1	NCBInr	gi|45552629	37	49028	2	2	2	2	0.16	CG7639 [Drosophila melanogaster]							725	1	NCBInr	gi|19921834	40	45264	2	1	2	1	0.08	CG8635 [Drosophila melanogaster]
916	1	NCBInr	gi|24667132	24	21406	4	1	3	1	0.18	CG7646, isoform A [Drosophila melanogaster]							721	1	NCBInr	gi|24585660	38	100234	4	1	2	1	0.04	CG8665 [Drosophila melanogaster]
553	1	NCBInr	gi|24647946	69	37074	3	3	3	3	0.34	CG7675, isoform B [Drosophila melanogaster]							725	1	NCBInr	gi|24585660	37	100234	4	1	2	1	0.04	CG8665 [Drosophila melanogaster]
616	1	NCBInr	gi|24647946	55	37074	3	3	2	2	0.21	CG7675, isoform B [Drosophila melanogaster]							712	1	NCBInr	gi|24585660	41	100234	4	1	3	1	0.04	CG8665 [Drosophila melanogaster]
452	1	NCBInr	gi|24647946	68	37074	3	2	3	2	0.21	CG7675, isoform B [Drosophila melanogaster]							671	1	NCBInr	gi|20129243	42	14348	3	2	2	2	0.62	CG8680 [Drosophila melanogaster]
590	1	NCBInr	gi|21356865	58	66849	2	1	2	1	0.06	CG7708, isoform A [Drosophila melanogaster]							793	1	NCBInr	gi|20129243	32	14348	2	2	2	2	0.62	CG8680 [Drosophila melanogaster]
765	1	NCBInr	gi|21356865	43	66849	2	1	2	1	0.06	CG7708, isoform A [Drosophila melanogaster]							337	1	NCBInr	gi|116806644	98	18920	7	3	6	2	0.45	CG8844 [Drosophila melanogaster]
897	1	NCBInr	gi|21356865	25	66849	1	1	1	1	0.06	CG7708, isoform A [Drosophila melanogaster]							814	1	NCBInr	gi|19922066	31	43452	4	2	3	2	0.18	CG8888 [Drosophila melanogaster]
706	1	NCBInr	gi|19922002	44	14886	5	3	3	2	0.59	CG7712, isoform A [Drosophila melanogaster]							790	1	NCBInr	gi|19922066	32	43452	4	2	3	2	0.18	CG8888 [Drosophila melanogaster]
685	1	NCBInr	gi|19920930	46	15997	8	2	3	1	0.24	CG7781 [Drosophila melanogaster]							601	1	NCBInr	gi|19922066	49	43452	4	2	3	2	0.18	CG8888 [Drosophila melanogaster]
1051	1	NCBInr	gi|19920930	16	15997	6	1	2	1	0.24	CG7781 [Drosophila melanogaster]							485	1	NCBInr	gi|21358065	65	15847	4	2	2	1	0.25	CG8993 [Drosophila melanogaster]
450	1	NCBInr	gi|24662416	69	51180	2	2	2	2	0.15	CG7888, isoform B [Drosophila melanogaster]							380	1	NCBInr	gi|21358065	86	15847	2	2	1	1	0.25	CG8993 [Drosophila melanogaster]
362	1	NCBInr	gi|24662416	111	51180	4	3	2	1	0.07	CG7888, isoform B [Drosophila melanogaster]							192	1	NCBInr	gi|24656137	199	40527	24	16	9	7	0.86	CG9090 [Drosophila melanogaster]
503	1	NCBInr	gi|24662416	79	51180	4	3	2	1	0.07	CG7888, isoform B [Drosophila melanogaster]							347	1	NCBInr	gi|45555767	94	26594	3	3	2	2	0.31	CG9132, isoform B [Drosophila melanogaster]
929	1	NCBInr	gi|24651247	29	17359	2	1	2	1	0.22	CG7911, isoform A [Drosophila melanogaster]							199	1	NCBInr	gi|19920794	181	51797	8	4	7	4	0.32	CG9140 [Drosophila melanogaster]
626	1	NCBInr	gi|24651247	46	17359	3	1	1	1	0.22	CG7911, isoform A [Drosophila melanogaster]							175	1	NCBInr	gi|19920794	218	51797	7	4	6	3	0.23	CG9140 [Drosophila melanogaster]
87	1	NCBInr	gi|21358615	542	51822	51	32	16	11	1.65	CG7920, isoform A [Drosophila melanogaster]							314	1	NCBInr	gi|19920794	106	51797	6	4	4	3	0.23	CG9140 [Drosophila melanogaster]
60	1	NCBInr	gi|21358615	713	51822	50	34	17	11	1.47	CG7920, isoform A [Drosophila melanogaster]							1079	1	NCBInr	gi|20129681	13	55553	5	1	2	1	0.07	CG9248, isoform B [Drosophila melanogaster]
48	1	NCBInr	gi|21358615	727	51822	52	33	14	10	1.3	CG7920, isoform A [Drosophila melanogaster]							616	1	NCBInr	gi|19921244	46	17374	2	2	2	2	0.49	CG9306 [Drosophila melanogaster]
1135	1	NCBInr	gi|21358567	15	52805	2	1	2	1	0.07	CG7946, isoform A [Drosophila melanogaster]							724	1	NCBInr	gi|19921244	37	17374	2	1	2	1	0.22	CG9306 [Drosophila melanogaster]
1038	1	NCBInr	gi|21357419	23	33213	1	1	1	1	0.11	CG8031 [Drosophila melanogaster]							998	1	NCBInr	gi|24585514	17	35691	1	1	1	1	0.11	CG9331, isoform B [Drosophila melanogaster]
53	1	NCBInr	gi|45550715	770	67989	51	38	23	19	2.58	CG8036, isoform B [Drosophila melanogaster]							837	1	NCBInr	gi|24585514	29	35691	1	1	1	1	0.11	CG9331, isoform B [Drosophila melanogaster]
69	1	NCBInr	gi|24645119	661	63004	46	36	20	15	1.97	CG8036, isoform D [Drosophila melanogaster]							881	1	NCBInr	gi|24585514	28	35691	1	1	1	1	0.11	CG9331, isoform B [Drosophila melanogaster]
1178	1	NCBInr	gi|21356345	14	71161	1	1	1	1	0.05	CG8042 [Drosophila melanogaster]							425	1	NCBInr	gi|24585531	73	15876	4	3	3	2	0.93	CG9336, isoform A [Drosophila melanogaster]
714	1	NCBInr	gi|24645309	44	29362	1	1	1	1	0.13	CG8121, isoform A [Drosophila melanogaster]							372	1	NCBInr	gi|24585535	85	15733	4	4	3	3	0.94	CG9338, isoform A [Drosophila melanogaster]
641	1	NCBInr	gi|24645309	55	29362	1	1	1	1	0.13	CG8121, isoform A [Drosophila melanogaster]							527	1	NCBInr	gi|24641388	56	27063	5	3	4	2	0.3	CG9360 [Drosophila melanogaster]
530	1	NCBInr	gi|24651924	69	34379	1	1	1	1	0.11	CG8235 [Drosophila melanogaster]							541	1	NCBInr	gi|24641388	56	27063	5	3	4	2	0.3	CG9360 [Drosophila melanogaster]
600	1	NCBInr	gi|24651924	61	34379	1	1	1	1	0.11	CG8235 [Drosophila melanogaster]							795	1	NCBInr	gi|24641388	32	27063	4	1	3	1	0.14	CG9360 [Drosophila melanogaster]
649	1	NCBInr	gi|19921848	54	59396	4	2	4	2	0.13	CG8258 [Drosophila melanogaster]							970	1	NCBInr	gi|21357465	20	46092	1	1	1	1	0.08	CG9372 [Drosophila melanogaster]
1047	1	NCBInr	gi|18859937	16	37360	2	1	2	1	0.1	CG8289 [Drosophila melanogaster]							931	1	NCBInr	gi|20129499	23	40317	2	1	2	1	0.09	CG9377 [Drosophila melanogaster]
676	1	NCBInr	gi|28573762	41	58430	3	3	2	2	0.2	CG8306 [Drosophila melanogaster]							231	1	NCBInr	gi|21357329	164	30606	4	4	2	2	0.26	CG9391, isoform A [Drosophila melanogaster]
924	1	NCBInr	gi|19921688	30	20565	3	2	3	2	0.41	CG8343 [Drosophila melanogaster]							260	1	NCBInr	gi|21357329	137	30606	4	4	2	2	0.26	CG9391, isoform A [Drosophila melanogaster]
919	1	NCBInr	gi|19922352	30	18992	2	1	2	1	0.2	CG8386 [Drosophila melanogaster]							456	1	NCBInr	gi|19922666	67	76659	5	4	4	3	0.15	CG9394 [Drosophila melanogaster]
1123	1	NCBInr	gi|28573446	17	70240	3	1	3	1	0.05	CG8399 [Drosophila melanogaster]							489	1	NCBInr	gi|19922666	65	76659	6	3	6	3	0.15	CG9394 [Drosophila melanogaster]
730	1	NCBInr	gi|21356061	45	44746	2	2	2	2	0.17	CG8417 [Drosophila melanogaster]							424	1	NCBInr	gi|19922666	73	76659	6	2	6	2	0.1	CG9394 [Drosophila melanogaster]
852	1	NCBInr	gi|19921834	28	45264	1	1	1	1	0.08	CG8635 [Drosophila melanogaster]							953	1	NCBInr	gi|24645509	21	22699	1	1	1	1	0.17	CG9471, isoform A [Drosophila melanogaster]
834	1	NCBInr	gi|24639372	34	29927	2	1	2	1	0.13	CG8636 [Drosophila melanogaster]							159	2	NCBInr	gi|18859993	158	68842	10	7	7	5	0.3	CG9512 [Drosophila melanogaster]
725	1	NCBInr	gi|24585660	37	100234	4	1	2	1	0.04	CG8665 [Drosophila melanogaster]							681	1	NCBInr	gi|19920834	41	45728	2	1	2	1	0.08	CG9547 [Drosophila melanogaster]
793	1	NCBInr	gi|20129243	32	14348	2	2	2	2	0.62	CG8680 [Drosophila melanogaster]							780	1	NCBInr	gi|19920834	33	45728	2	1	2	1	0.08	CG9547 [Drosophila melanogaster]
498	1	NCBInr	gi|116806644	63	18920	5	2	3	1	0.2	CG8844 [Drosophila melanogaster]							597	1	NCBInr	gi|19920834	50	45728	2	1	2	1	0.08	CG9547 [Drosophila melanogaster]
790	1	NCBInr	gi|19922066	32	43452	4	2	3	2	0.18	CG8888 [Drosophila melanogaster]							316	1	NCBInr	gi|24643447	107	46770	9	6	7	5	0.59	CG9572, isoform A [Drosophila melanogaster]
665	1	NCBInr	gi|24647369	52	39699	4	4	3	3	0.43	CG8927, isoform A [Drosophila melanogaster]							451	1	NCBInr	gi|24643447	71	46770	7	6	5	5	0.59	CG9572, isoform A [Drosophila melanogaster]
668	1	NCBInr	gi|24647369	48	39699	3	1	3	1	0.09	CG8927, isoform A [Drosophila melanogaster]							598	1	NCBInr	gi|24643447	48	46770	7	4	6	4	0.36	CG9572, isoform A [Drosophila melanogaster]
884	1	NCBInr	gi|21358065	31	15847	1	1	1	1	0.25	CG8993 [Drosophila melanogaster]							512	1	NCBInr	gi|19920382	61	33797	4	3	4	3	0.37	CG9577 [Drosophila melanogaster]
615	1	NCBInr	gi|21358065	59	15847	1	1	1	1	0.25	CG8993 [Drosophila melanogaster]							685	1	NCBInr	gi|19920382	42	33797	5	3	4	3	0.37	CG9577 [Drosophila melanogaster]
485	1	NCBInr	gi|21358065	65	15847	4	2	2	1	0.25	CG8993 [Drosophila melanogaster]							826	1	NCBInr	gi|19920382	25	33797	4	2	4	2	0.24	CG9577 [Drosophila melanogaster]
347	1	NCBInr	gi|20130415	126	35581	6	5	4	4	0.49	CG9119 [Drosophila melanogaster]							357	1	NCBInr	gi|24645039	91	9895	4	4	2	2	0.98	CG9603, isoform A [Drosophila melanogaster]
322	1	NCBInr	gi|20130415	127	35581	6	5	4	3	0.35	CG9119 [Drosophila melanogaster]							477	1	NCBInr	gi|24645039	67	9895	4	3	3	2	0.98	CG9603, isoform A [Drosophila melanogaster]
388	1	NCBInr	gi|45555767	82	26594	3	3	2	2	0.31	CG9132, isoform B [Drosophila melanogaster]							345	1	NCBInr	gi|24645039	95	9895	7	3	3	1	0.41	CG9603, isoform A [Drosophila melanogaster]
204	1	NCBInr	gi|19920794	227	51797	14	9	8	6	0.63	CG9140 [Drosophila melanogaster]							862	1	NCBInr	gi|24666674	26	58278	1	1	1	1	0.06	CG9629 [Drosophila melanogaster]
1064	1	NCBInr	gi|24655093	19	41136	1	1	1	1	0.09	CG9149 [Drosophila melanogaster]							98	1	NCBInr	gi|24665539	378	231928	34	24	24	18	0.33	CG9674, isoform A [Drosophila melanogaster]
250	1	NCBInr	gi|18859983	165	24578	7	7	4	4	0.78	CG9172, isoform A [Drosophila melanogaster]							67	1	NCBInr	gi|24665539	512	231928	34	23	24	18	0.33	CG9674, isoform A [Drosophila melanogaster]
1106	1	NCBInr	gi|20129681	17	55553	6	1	2	1	0.07	CG9248, isoform B [Drosophila melanogaster]							104	1	NCBInr	gi|24665539	356	231928	31	19	23	13	0.23	CG9674, isoform A [Drosophila melanogaster]
671	1	NCBInr	gi|19921244	52	17374	1	1	1	1	0.22	CG9306 [Drosophila melanogaster]							630	1	NCBInr	gi|24642609	45	26650	5	4	4	3	0.49	CG9676 [Drosophila melanogaster]
245	1	NCBInr	gi|24585514	189	35691	7	6	6	5	0.65	CG9331, isoform B [Drosophila melanogaster]							457	1	NCBInr	gi|24642609	70	26650	4	3	3	3	0.49	CG9676 [Drosophila melanogaster]
307	1	NCBInr	gi|24585514	136	35691	9	7	6	4	0.49	CG9331, isoform B [Drosophila melanogaster]							856	1	NCBInr	gi|24642609	27	26650	5	2	4	2	0.31	CG9676 [Drosophila melanogaster]
837	1	NCBInr	gi|24585514	29	35691	1	1	1	1	0.11	CG9331, isoform B [Drosophila melanogaster]							665	1	NCBInr	gi|24640897	42	12910	1	1	1	1	0.31	CG9691, isoform A [Drosophila melanogaster]
372	1	NCBInr	gi|24585535	85	15733	4	4	3	3	0.94	CG9338, isoform A [Drosophila melanogaster]							613	1	NCBInr	gi|24640897	47	12910	1	1	1	1	0.31	CG9691, isoform A [Drosophila melanogaster]
1088	1	NCBInr	gi|24585535	20	15733	2	1	2	1	0.25	CG9338, isoform A [Drosophila melanogaster]							534	1	NCBInr	gi|28573018	57	27674	3	3	2	2	0.29	CG9796 [Drosophila melanogaster]
575	1	NCBInr	gi|24641388	61	27063	3	1	3	1	0.14	CG9360 [Drosophila melanogaster]							1006	1	NCBInr	gi|28573018	17	27674	3	1	2	1	0.14	CG9796 [Drosophila melanogaster]
862	1	NCBInr	gi|24641388	34	27063	2	1	2	1	0.14	CG9360 [Drosophila melanogaster]							139	1	NCBInr	gi|19920594	266	15451	8	8	4	4	2.08	CG9894, isoform B [Drosophila melanogaster]
795	1	NCBInr	gi|24641388	32	27063	4	1	3	1	0.14	CG9360 [Drosophila melanogaster]							175	1	NCBInr	gi|19920594	213	15451	8	7	3	3	1.46	CG9894, isoform B [Drosophila melanogaster]
970	1	NCBInr	gi|21357465	20	46092	1	1	1	1	0.08	CG9372 [Drosophila melanogaster]							182	1	NCBInr	gi|19920594	213	15451	8	6	3	2	0.97	CG9894, isoform B [Drosophila melanogaster]
278	1	NCBInr	gi|21357329	147	30606	5	5	5	5	0.79	CG9391, isoform A [Drosophila melanogaster]							195	1	NCBInr	gi|45549573	196	34764	14	12	10	8	1.28	CG9914 [Drosophila melanogaster]
279	1	NCBInr	gi|21357329	164	30606	4	4	2	2	0.26	CG9391, isoform A [Drosophila melanogaster]							174	1	NCBInr	gi|45549573	212	34764	15	12	9	8	1.28	CG9914 [Drosophila melanogaster]
260	1	NCBInr	gi|21357329	137	30606	4	4	2	2	0.26	CG9391, isoform A [Drosophila melanogaster]							255	1	NCBInr	gi|45549573	142	34764	13	11	7	7	1.06	CG9914 [Drosophila melanogaster]
613	1	NCBInr	gi|19922666	55	76659	7	5	5	4	0.21	CG9394 [Drosophila melanogaster]							620	1	NCBInr	gi|24656245	46	56942	3	1	2	1	0.07	CG9977 [Drosophila melanogaster]
454	1	NCBInr	gi|20129731	84	35396	9	5	6	4	0.5	CG9436 [Drosophila melanogaster]							872	1	NCBInr	gi|24656245	26	56942	1	1	1	1	0.07	CG9977 [Drosophila melanogaster]
953	1	NCBInr	gi|24645509	21	22699	1	1	1	1	0.17	CG9471, isoform A [Drosophila melanogaster]							346	1	NCBInr	gi|56967274	94	12084	5	2	3	2	0.76	Chain A, Drospohila Thioredoxin, Oxidized, P41212
59	2	NCBInr	gi|24656935	411	173468	35	24	20	15	0.43	CG9485, isoform A [Drosophila melanogaster]							53	1	NCBInr	gi|494737	708	16669	33	30	10	10	14.23	Chain A, Solution Structure Of A Calmodulin-Target Peptide Complex By Multidimensional Nmr
186	2	NCBInr	gi|18859993	195	68842	14	11	8	7	0.52	CG9512 [Drosophila melanogaster]							647	1	NCBInr	gi|71042037	46	8596	11	3	5	2	1.18	Chain A, X-Ray Crystal Structure Of A Chemically Synthesized [d-Gln35]ubiquitin
194	2	NCBInr	gi|18859993	179	68842	11	7	7	5	0.37	CG9512 [Drosophila melanogaster]							648	1	NCBInr	gi|332138102	43	2245	1	1	1	1	2.32	Chain B, Crystal Structure Of Nurf55 In Complex With A H4 Peptide
671	1	NCBInr	gi|19920834	48	45728	3	2	3	2	0.17	CG9547 [Drosophila melanogaster]							811	1	NCBInr	gi|332138102	31	2245	1	1	1	1	2.32	Chain B, Crystal Structure Of Nurf55 In Complex With A H4 Peptide
316	1	NCBInr	gi|24643447	107	46770	9	6	7	5	0.59	CG9572, isoform A [Drosophila melanogaster]							279	2	NCBInr	gi|158429126	94	13223	9	7	3	3	1.19	Chain C, Drosophila Nucleosome Structure
923	1	NCBInr	gi|24643447	28	46770	5	3	4	2	0.26	CG9572, isoform A [Drosophila melanogaster]							60	2	NCBInr	gi|160285815	127	13556	17	11	6	5	2.58	Chain D, Drosophila Nucleosome Core
1135	1	NCBInr	gi|24643447	17	46770	1	1	1	1	0.08	CG9572, isoform A [Drosophila melanogaster]							796	1	NCBInr	gi|302566151	35	148255	9	2	7	2	0.05	Chain X, Crystal Structure Of Tripeptidyl Peptidase 2 (Tpp Ii)
512	1	NCBInr	gi|19920382	61	33797	4	3	4	3	0.37	CG9577 [Drosophila melanogaster]							863	1	NCBInr	gi|302566151	26	148255	11	1	10	1	0.02	Chain X, Crystal Structure Of Tripeptidyl Peptidase 2 (Tpp Ii)
1169	1	NCBInr	gi|21358025	14	23883	1	1	1	1	0.16	CG9588 [Drosophila melanogaster]							6	1	NCBInr	gi|17864142	2125	151886	121	106	38	37	2.4	chaoptic, isoform A [Drosophila melanogaster]
361	1	NCBInr	gi|24645039	121	9895	5	4	3	2	0.98	CG9603, isoform A [Drosophila melanogaster]							8	1	NCBInr	gi|17864142	1908	151886	103	82	39	35	2.24	chaoptic, isoform A [Drosophila melanogaster]
412	1	NCBInr	gi|24645039	95	9895	6	4	3	1	0.41	CG9603, isoform A [Drosophila melanogaster]							10	1	NCBInr	gi|17864142	1720	151886	110	81	41	36	2.01	chaoptic, isoform A [Drosophila melanogaster]
345	1	NCBInr	gi|24645039	95	9895	7	3	3	1	0.41	CG9603, isoform A [Drosophila melanogaster]							443	1	NCBInr	gi|969094	68	58020	6	4	3	2	0.13	chaperonin containing T-complex protein gamma subunit-like protein [Drosophila melanogaster]
928	1	NCBInr	gi|24664219	29	19646	2	1	2	1	0.2	CG9628, isoform B [Drosophila melanogaster]							219	1	NCBInr	gi|21355917	174	20631	10	7	6	4	1.35	Chd64, isoform B [Drosophila melanogaster]
905	1	NCBInr	gi|24666674	29	58278	3	2	3	2	0.13	CG9629 [Drosophila melanogaster]							191	1	NCBInr	gi|21355917	189	20631	10	8	5	4	1.35	Chd64, isoform B [Drosophila melanogaster]
84	1	NCBInr	gi|24665539	556	231928	43	28	29	19	0.35	CG9674, isoform A [Drosophila melanogaster]							200	1	NCBInr	gi|21355917	179	20631	9	7	6	4	1.35	Chd64, isoform B [Drosophila melanogaster]
74	1	NCBInr	gi|24665539	573	231928	40	26	28	18	0.33	CG9674, isoform A [Drosophila melanogaster]							642	1	NCBInr	gi|17136958	46	13715	3	3	2	2	0.65	chickadee, isoform A [Drosophila melanogaster]
67	1	NCBInr	gi|24665539	512	231928	34	23	24	18	0.33	CG9674, isoform A [Drosophila melanogaster]							771	1	NCBInr	gi|18921123	36	23249	5	4	3	3	0.84	CHOp24 [Drosophila melanogaster]
630	1	NCBInr	gi|24642609	45	26650	5	4	4	3	0.49	CG9676 [Drosophila melanogaster]							479	1	NCBInr	gi|17933648	66	48605	2	2	2	2	0.16	chromatin assembly factor 1 subunit, isoform A [Drosophila melanogaster]
475	1	NCBInr	gi|24640897	80	12910	3	3	1	1	0.71	CG9691, isoform A [Drosophila melanogaster]							461	1	NCBInr	gi|17933648	69	48605	1	1	1	1	0.08	chromatin assembly factor 1 subunit, isoform A [Drosophila melanogaster]
613	1	NCBInr	gi|24640897	47	12910	1	1	1	1	0.31	CG9691, isoform A [Drosophila melanogaster]							774	1	NCBInr	gi|1336029	34	36993	2	2	1	1	0.1	chromosomal protein D1 [Drosophila melanogaster]
1069	1	NCBInr	gi|21356037	21	67309	1	1	1	1	0.06	CG9780 [Drosophila melanogaster]							1067	1	NCBInr	gi|19922278	15	37021	1	1	1	1	0.1	Ciao1 [Drosophila melanogaster]
972	1	NCBInr	gi|24642561	24	58936	1	1	1	1	0.06	CG9784, isoform A [Drosophila melanogaster]							392	1	NCBInr	gi|17016246	81	29341	3	3	2	2	0.44	CKII-alpha [Drosophila yakuba]
432	1	NCBInr	gi|28573018	89	27674	4	3	2	2	0.29	CG9796 [Drosophila melanogaster]							505	1	NCBInr	gi|7716654	63	48458	5	2	4	2	0.16	clathrin adaptor protein AP-50 [Drosophila simulans]
1157	1	NCBInr	gi|21355395	14	71612	2	1	2	1	0.05	CG9839, isoform A [Drosophila melanogaster]							940	1	NCBInr	gi|3065729	21	24867	3	2	2	1	0.15	clathrin light chain [Drosophila melanogaster]
175	1	NCBInr	gi|19920594	213	15451	8	7	3	3	1.46	CG9894, isoform B [Drosophila melanogaster]							831	1	NCBInr	gi|3065729	29	24867	2	1	2	1	0.15	clathrin light chain [Drosophila melanogaster]
903	1	NCBInr	gi|18860011	29	47025	1	1	1	1	0.08	CG9911, isoform A [Drosophila melanogaster]							986	1	NCBInr	gi|3065729	19	24867	3	1	3	1	0.15	clathrin light chain [Drosophila melanogaster]
61	1	NCBInr	gi|45549573	704	34764	36	34	11	10	2.81	CG9914 [Drosophila melanogaster]							304	1	NCBInr	gi|415634	109	12784	4	3	3	2	0.71	cloned by ability to arrest the cell cycle when expressed in the fission yeast Schizosaccharomyces pombe, partial [Drosophila melanogaster]
872	1	NCBInr	gi|24656245	26	56942	1	1	1	1	0.07	CG9977 [Drosophila melanogaster]							304	1	NCBInr	gi|415634	112	12784	4	3	3	2	0.71	cloned by ability to arrest the cell cycle when expressed in the fission yeast Schizosaccharomyces pombe, partial [Drosophila melanogaster]
816	1	NCBInr	gi|20663920	39	46868	4	3	4	3	0.26	Chain A, Crystal Structure Of Imaginal Disc Growth Factor-2							410	1	NCBInr	gi|415634	76	12784	3	2	2	1	0.31	cloned by ability to arrest the cell cycle when expressed in the fission yeast Schizosaccharomyces pombe, partial [Drosophila melanogaster]
368	1	NCBInr	gi|56967274	87	12084	6	3	4	2	0.76	Chain A, Drospohila Thioredoxin, Oxidized, P41212							897	1	NCBInr	gi|19920756	24	14651	3	2	2	1	0.61	clot, isoform A [Drosophila melanogaster]
43	1	NCBInr	gi|494737	928	16669	33	29	10	8	9.02	Chain A, Solution Structure Of A Calmodulin-Target Peptide Complex By Multidimensional Nmr							857	1	NCBInr	gi|19920756	27	14651	2	1	2	1	0.27	clot, isoform A [Drosophila melanogaster]
880	1	NCBInr	gi|332138102	33	2245	1	1	1	1	2.32	Chain B, Crystal Structure Of Nurf55 In Complex With A H4 Peptide							894	1	NCBInr	gi|19920756	26	14651	2	1	2	1	0.27	clot, isoform A [Drosophila melanogaster]
385	2	NCBInr	gi|158429126	55	13223	6	5	3	3	1.19	Chain C, Drosophila Nucleosome Structure							236	1	NCBInr	gi|1335783	153	63915	13	8	8	6	0.49	CnnA14D(I) [Drosophila melanogaster]
72	2	NCBInr	gi|160285815	116	13556	15	10	5	4	1.77	Chain D, Drosophila Nucleosome Core							1055	1	NCBInr	gi|3676167	15	139349	1	1	1	1	0.03	coatomer alpha subunit [Drosophila melanogaster]
847	1	NCBInr	gi|485601378	35	6178	1	1	1	1	0.74	Chain m, Structure Of The D. Melanogaster 60s Ribosomal Proteins							337	1	NCBInr	gi|24581820	98	174193	4	3	3	3	0.06	collagen type IV, isoform A [Drosophila melanogaster]
775	1	NCBInr	gi|302566151	39	148255	8	2	7	2	0.05	Chain X, Crystal Structure Of Tripeptidyl Peptidase 2 (Tpp Ii)							455	1	NCBInr	gi|24581820	68	174193	3	2	2	2	0.04	collagen type IV, isoform A [Drosophila melanogaster]
15	1	NCBInr	gi|17864142	1993	151886	103	83	42	36	2.32	chaoptic, isoform A [Drosophila melanogaster]							382	1	NCBInr	gi|24581820	85	174193	5	4	3	2	0.04	collagen type IV, isoform A [Drosophila melanogaster]
290	1	NCBInr	gi|969094	142	58020	10	5	7	5	0.36	chaperonin containing T-complex protein gamma subunit-like protein [Drosophila melanogaster]							201	1	NCBInr	gi|17137462	179	64390	16	12	12	9	0.75	collapsin response mediator protein, isoform A [Drosophila melanogaster]
191	1	NCBInr	gi|21355917	189	20631	10	8	5	4	1.35	Chd64, isoform B [Drosophila melanogaster]							654	1	NCBInr	gi|1944534	45	32969	1	1	1	1	0.11	colt [Drosophila melanogaster]
228	1	NCBInr	gi|442630113	183	19394	13	10	7	6	2.54	Chd64, isoform C [Drosophila melanogaster]							52	1	NCBInr	gi|17864540	682	82503	47	34	23	21	1.63	comatose, isoform A [Drosophila melanogaster]
320	1	NCBInr	gi|442630113	140	19394	10	5	6	3	1.06	Chd64, isoform C [Drosophila melanogaster]							52	1	NCBInr	gi|17864540	709	82503	48	36	23	19	1.41	comatose, isoform A [Drosophila melanogaster]
691	1	NCBInr	gi|17136958	40	13715	4	3	2	2	0.65	chickadee, isoform A [Drosophila melanogaster]							56	1	NCBInr	gi|17864540	633	82503	44	29	23	15	1.02	comatose, isoform A [Drosophila melanogaster]
1068	1	NCBInr	gi|19922112	19	90463	1	1	1	1	0.04	chloride channel-b [Drosophila melanogaster]							335	1	NCBInr	gi|24643889	98	16406	6	5	4	3	0.89	complexin, isoform A [Drosophila melanogaster]
474	1	NCBInr	gi|56292949	81	81276	3	2	2	2	0.09	choline acetyltransferase, isoform A [Drosophila melanogaster]							351	1	NCBInr	gi|24643889	93	16406	5	4	3	2	0.53	complexin, isoform A [Drosophila melanogaster]
569	1	NCBInr	gi|18921123	62	23249	3	2	3	2	0.36	CHOp24 [Drosophila melanogaster]							519	1	NCBInr	gi|24647263	59	167737	1	1	1	1	0.02	crossveinless d [Drosophila melanogaster]
686	1	NCBInr	gi|18921123	50	23249	2	2	2	2	0.36	CHOp24 [Drosophila melanogaster]							420	1	NCBInr	gi|24647263	78	167737	1	1	1	1	0.02	crossveinless d [Drosophila melanogaster]
856	1	NCBInr	gi|18921123	27	23249	4	2	3	2	0.36	CHOp24 [Drosophila melanogaster]							783	1	NCBInr	gi|2950374	33	42241	2	1	2	1	0.09	C-terminal binding protein [Drosophila melanogaster]
479	1	NCBInr	gi|17933648	66	48605	2	2	2	2	0.16	chromatin assembly factor 1 subunit, isoform A [Drosophila melanogaster]							407	1	NCBInr	gi|2950374	77	42241	2	2	1	1	0.09	C-terminal binding protein [Drosophila melanogaster]
532	1	NCBInr	gi|17933648	69	48605	1	1	1	1	0.08	chromatin assembly factor 1 subunit, isoform A [Drosophila melanogaster]							745	1	NCBInr	gi|2950374	38	42241	2	1	2	1	0.09	C-terminal binding protein [Drosophila melanogaster]
614	1	NCBInr	gi|17933648	60	48605	1	1	1	1	0.08	chromatin assembly factor 1 subunit, isoform A [Drosophila melanogaster]							905	1	NCBInr	gi|19921636	24	87318	1	1	1	1	0.04	Cullin-2, isoform B [Drosophila melanogaster]
853	1	NCBInr	gi|1336029	28	36993	1	1	1	1	0.1	chromosomal protein D1 [Drosophila melanogaster]							1084	1	NCBInr	gi|19921636	14	87318	1	1	1	1	0.04	Cullin-2, isoform B [Drosophila melanogaster]
392	1	NCBInr	gi|17016246	81	29341	3	3	2	2	0.44	CKII-alpha [Drosophila yakuba]							258	1	NCBInr	gi|1857602	140	10773	7	6	1	1	0.88	cuticle protein ACP65A [Drosophila melanogaster]
505	1	NCBInr	gi|7716654	63	48458	5	2	4	2	0.16	clathrin adaptor protein AP-50 [Drosophila simulans]							791	1	NCBInr	gi|24652641	32	14477	1	1	1	1	0.27	cuticular protein 47Ea [Drosophila melanogaster]
134	1	NCBInr	gi|17137000	366	191055	30	21	23	17	0.41	clathrin heavy chain, isoform A [Drosophila melanogaster]							828	1	NCBInr	gi|24652641	30	14477	1	1	1	1	0.27	cuticular protein 47Ea [Drosophila melanogaster]
831	1	NCBInr	gi|3065729	29	24867	2	1	2	1	0.15	clathrin light chain [Drosophila melanogaster]							862	1	NCBInr	gi|24652641	29	14477	3	3	1	1	0.27	cuticular protein 47Ea [Drosophila melanogaster]
855	1	NCBInr	gi|24667294	29	23826	2	2	2	2	0.35	clathrin light chain, isoform A [Drosophila melanogaster]							133	1	NCBInr	gi|161076580	290	15596	9	8	4	3	0.95	cuticular protein 49Aa [Drosophila melanogaster]
342	1	NCBInr	gi|415634	121	12784	4	3	3	2	0.71	cloned by ability to arrest the cell cycle when expressed in the fission yeast Schizosaccharomyces pombe, partial [Drosophila melanogaster]							950	1	NCBInr	gi|28573383	21	37091	3	1	3	1	0.1	cuticular protein 49Ac, isoform C [Drosophila melanogaster]
505	1	NCBInr	gi|415634	79	12784	4	3	3	2	0.71	cloned by ability to arrest the cell cycle when expressed in the fission yeast Schizosaccharomyces pombe, partial [Drosophila melanogaster]							70	1	NCBInr	gi|28573391	495	14330	16	15	3	3	1.63	cuticular protein 49Ae [Drosophila melanogaster]
410	1	NCBInr	gi|415634	76	12784	3	2	2	1	0.31	cloned by ability to arrest the cell cycle when expressed in the fission yeast Schizosaccharomyces pombe, partial [Drosophila melanogaster]							72	1	NCBInr	gi|28573391	465	14330	19	17	4	3	1.63	cuticular protein 49Ae [Drosophila melanogaster]
500	1	NCBInr	gi|19920756	80	14651	4	4	3	3	1.58	clot, isoform A [Drosophila melanogaster]							64	1	NCBInr	gi|28573391	566	14330	20	17	4	3	1.07	cuticular protein 49Ae [Drosophila melanogaster]
236	1	NCBInr	gi|1335783	153	63915	13	8	8	6	0.49	CnnA14D(I) [Drosophila melanogaster]							464	1	NCBInr	gi|24653025	69	14533	4	4	1	1	0.27	cuticular protein 49Ag [Drosophila melanogaster]
1055	1	NCBInr	gi|3676167	15	139349	1	1	1	1	0.03	coatomer alpha subunit [Drosophila melanogaster]							540	1	NCBInr	gi|24655674	55	21193	1	1	1	1	0.18	cuticular protein 62Bb, isoform A [Drosophila melanogaster]
533	1	NCBInr	gi|6179938	73	97243	3	3	3	3	0.12	coatomer protein gamma subunit [Drosophila melanogaster]							673	1	NCBInr	gi|24655674	44	21193	1	1	1	1	0.18	cuticular protein 62Bb, isoform A [Drosophila melanogaster]
1042	1	NCBInr	gi|19920474	23	17417	1	1	1	1	0.22	coiled, isoform A [Drosophila melanogaster]							357	1	NCBInr	gi|24655679	92	18672	3	3	2	2	0.46	cuticular protein 62Bc, isoform A [Drosophila melanogaster]
292	1	NCBInr	gi|24581820	141	174193	7	6	5	4	0.09	collagen type IV, isoform A [Drosophila melanogaster]							404	1	NCBInr	gi|24655679	81	18672	4	2	2	1	0.21	cuticular protein 62Bc, isoform A [Drosophila melanogaster]
272	1	NCBInr	gi|24581820	168	174193	5	5	3	3	0.06	collagen type IV, isoform A [Drosophila melanogaster]							708	1	NCBInr	gi|24657356	39	19100	3	2	3	2	0.44	cuticular protein 64Ac [Drosophila melanogaster]
455	1	NCBInr	gi|24581820	68	174193	3	2	2	2	0.04	collagen type IV, isoform A [Drosophila melanogaster]							730	1	NCBInr	gi|24657356	37	19100	2	1	2	1	0.2	cuticular protein 64Ac [Drosophila melanogaster]
163	1	NCBInr	gi|17137462	303	64390	12	8	9	5	0.4	collapsin response mediator protein, isoform A [Drosophila melanogaster]							750	1	NCBInr	gi|24657356	38	19100	3	1	2	1	0.2	cuticular protein 64Ac [Drosophila melanogaster]
456	1	NCBInr	gi|1944534	83	32969	4	3	4	3	0.38	colt [Drosophila melanogaster]							706	1	NCBInr	gi|24660815	39	18846	2	1	2	1	0.2	cuticular protein 66Cb [Drosophila melanogaster]
497	1	NCBInr	gi|1944534	80	32969	3	3	3	3	0.38	colt [Drosophila melanogaster]							505	1	NCBInr	gi|24661073	60	30803	2	2	2	2	0.26	cuticular protein 66D [Drosophila melanogaster]
648	1	NCBInr	gi|1944534	43	32969	1	1	1	1	0.11	colt [Drosophila melanogaster]							647	1	NCBInr	gi|24661073	43	30803	1	1	1	1	0.12	cuticular protein 66D [Drosophila melanogaster]
76	1	NCBInr	gi|17864540	618	82503	40	28	21	16	1.11	comatose, isoform A [Drosophila melanogaster]							472	1	NCBInr	gi|24661073	67	30803	2	2	1	1	0.12	cuticular protein 66D [Drosophila melanogaster]
56	1	NCBInr	gi|17864540	633	82503	44	29	23	15	1.02	comatose, isoform A [Drosophila melanogaster]							886	1	NCBInr	gi|21355373	25	29783	2	1	2	1	0.13	cuticular protein 67B [Drosophila melanogaster]
70	1	NCBInr	gi|17864540	610	82503	36	27	17	14	0.93	comatose, isoform A [Drosophila melanogaster]							33	1	NCBInr	gi|21357213	910	50536	38	34	14	10	1.19	cuticular protein 72Ec [Drosophila melanogaster]
335	1	NCBInr	gi|24643889	98	16406	6	5	4	3	0.89	complexin, isoform A [Drosophila melanogaster]							28	1	NCBInr	gi|21357213	1049	50536	43	37	13	10	1.19	cuticular protein 72Ec [Drosophila melanogaster]
491	1	NCBInr	gi|24643889	77	16406	3	2	2	1	0.24	complexin, isoform A [Drosophila melanogaster]							32	1	NCBInr	gi|21357213	900	50536	41	34	14	11	1.19	cuticular protein 72Ec [Drosophila melanogaster]
499	1	NCBInr	gi|24643889	80	16406	2	2	1	1	0.24	complexin, isoform A [Drosophila melanogaster]							1006	1	NCBInr	gi|161084440	18	62329	1	1	1	1	0.06	cuticular protein 73D [Drosophila melanogaster]
678	1	NCBInr	gi|24647263	51	167737	2	2	2	2	0.04	crossveinless d [Drosophila melanogaster]							691	1	NCBInr	gi|21357305	40	12666	4	2	1	1	0.31	cuticular protein 78Cc [Drosophila melanogaster]
519	1	NCBInr	gi|24647263	59	167737	1	1	1	1	0.02	crossveinless d [Drosophila melanogaster]							1014	1	NCBInr	gi|21357305	18	12666	4	1	1	1	0.31	cuticular protein 78Cc [Drosophila melanogaster]
910	1	NCBInr	gi|552087	28	233432	4	1	4	1	0.02	crumbs protein [Drosophila melanogaster]							861	1	NCBInr	gi|21357305	29	12666	3	2	1	1	0.31	cuticular protein 78Cc [Drosophila melanogaster]
19	1	NCBInr	gi|17136792	1804	55845	90	74	19	17	3.14	crystallin [Drosophila melanogaster]							632	1	NCBInr	gi|21357365	45	26735	2	2	2	2	0.3	cuticular protein 97Eb [Drosophila melanogaster]
407	1	NCBInr	gi|2950374	77	42241	2	2	1	1	0.09	C-terminal binding protein [Drosophila melanogaster]							697	1	NCBInr	gi|21357365	42	26735	2	1	2	1	0.14	cuticular protein 97Eb [Drosophila melanogaster]
1084	1	NCBInr	gi|19921636	14	87318	1	1	1	1	0.04	Cullin-2, isoform B [Drosophila melanogaster]							104	1	NCBInr	gi|8647	358	15703	16	13	7	6	3.74	Cu-Zn superoxide dismutase [Drosophila melanogaster]
258	1	NCBInr	gi|1857602	140	10773	7	6	1	1	0.88	cuticle protein ACP65A [Drosophila melanogaster]							245	1	NCBInr	gi|24581914	144	8290	4	4	2	2	1.23	cyclope, isoform A [Drosophila melanogaster]
1091	1	NCBInr	gi|21358175	20	27083	1	1	1	1	0.14	cuticular protein 100A [Drosophila melanogaster]							73	1	NCBInr	gi|157164	462	17896	28	19	7	5	2.94	CYP-1 [Drosophila melanogaster]
1042	1	NCBInr	gi|24652641	20	14477	2	2	1	1	0.27	cuticular protein 47Ea [Drosophila melanogaster]							399	1	NCBInr	gi|19920736	79	57234	13	6	8	5	0.37	Cyp28d1 [Drosophila melanogaster]
828	1	NCBInr	gi|24652641	30	14477	1	1	1	1	0.27	cuticular protein 47Ea [Drosophila melanogaster]							362	1	NCBInr	gi|19920736	90	57234	11	5	9	5	0.37	Cyp28d1 [Drosophila melanogaster]
133	1	NCBInr	gi|161076580	290	15596	9	8	4	3	0.95	cuticular protein 49Aa [Drosophila melanogaster]							300	1	NCBInr	gi|19920736	116	57234	12	5	7	4	0.29	Cyp28d1 [Drosophila melanogaster]
1010	1	NCBInr	gi|28573383	18	37091	3	1	3	1	0.1	cuticular protein 49Ac, isoform C [Drosophila melanogaster]							698	1	NCBInr	gi|21358627	40	56497	2	2	2	2	0.14	Cyp313a1 [Drosophila melanogaster]
65	1	NCBInr	gi|28573391	654	14330	22	19	4	4	1.63	cuticular protein 49Ae [Drosophila melanogaster]							593	1	NCBInr	gi|21358627	49	56497	2	2	2	2	0.14	Cyp313a1 [Drosophila melanogaster]
646	1	NCBInr	gi|24653025	51	14533	3	3	1	1	0.27	cuticular protein 49Ag [Drosophila melanogaster]							849	1	NCBInr	gi|21358627	30	56497	1	1	1	1	0.07	Cyp313a1 [Drosophila melanogaster]
698	1	NCBInr	gi|24653025	49	14533	3	2	1	1	0.27	cuticular protein 49Ag [Drosophila melanogaster]							470	1	NCBInr	gi|21358207	68	57348	6	4	5	4	0.29	Cyp6d5 [Drosophila melanogaster]
828	1	NCBInr	gi|24656297	35	19827	1	1	1	1	0.19	cuticular protein 57A, isoform A [Drosophila melanogaster]							332	1	NCBInr	gi|21358207	100	57348	8	4	6	2	0.21	Cyp6d5 [Drosophila melanogaster]
841	1	NCBInr	gi|24656297	36	19827	1	1	1	1	0.19	cuticular protein 57A, isoform A [Drosophila melanogaster]							500	1	NCBInr	gi|21358207	63	57348	5	2	5	2	0.13	Cyp6d5 [Drosophila melanogaster]
477	1	NCBInr	gi|24655679	80	18672	5	3	2	2	0.46	cuticular protein 62Bc, isoform A [Drosophila melanogaster]							843	1	NCBInr	gi|7789	30	15926	2	1	1	1	0.25	cystatin-like protein [Drosophila melanogaster]
311	1	NCBInr	gi|24655679	145	18672	7	6	2	2	0.46	cuticular protein 62Bc, isoform A [Drosophila melanogaster]							664	1	NCBInr	gi|17737735	44	23833	4	1	2	1	0.16	cysteine string protein, isoform A [Drosophila melanogaster]
357	1	NCBInr	gi|24655679	92	18672	3	3	2	2	0.46	cuticular protein 62Bc, isoform A [Drosophila melanogaster]							563	1	NCBInr	gi|5834841	54	43109	3	3	1	1	0.09	cytochrome b [Drosophila yakuba]
502	1	NCBInr	gi|21355923	80	19603	3	2	3	2	0.43	cuticular protein 64Aa [Drosophila melanogaster]							525	1	NCBInr	gi|17137186	58	50323	3	2	3	2	0.15	cytochrome b5-related, isoform A [Drosophila melanogaster]
718	1	NCBInr	gi|21355923	44	19603	2	1	2	1	0.2	cuticular protein 64Aa [Drosophila melanogaster]							218	1	NCBInr	gi|356770	176	11596	11	7	4	4	2.27	cytochrome c
960	1	NCBInr	gi|24657356	25	19100	2	1	2	1	0.2	cuticular protein 64Ac [Drosophila melanogaster]							286	1	NCBInr	gi|356770	121	11596	10	7	4	4	2.27	cytochrome c
1145	1	NCBInr	gi|24657356	16	19100	2	1	1	1	0.2	cuticular protein 64Ac [Drosophila melanogaster]							231	1	NCBInr	gi|356770	161	11596	12	9	4	4	2.27	cytochrome c
730	1	NCBInr	gi|24657356	37	19100	2	1	2	1	0.2	cuticular protein 64Ac [Drosophila melanogaster]							161	1	NCBInr	gi|32815889	230	20482	16	14	7	5	1.8	cytochrome c oxidase polypeptide IV [Drosophila mauritiana]
761	1	NCBInr	gi|24660815	40	18846	2	1	2	1	0.2	cuticular protein 66Cb [Drosophila melanogaster]							266	1	NCBInr	gi|32815893	133	9926	10	8	4	3	2.93	cytochrome c oxidase polypeptide Vb [Drosophila mauritiana]
510	1	NCBInr	gi|24660815	78	18846	4	3	2	1	0.2	cuticular protein 66Cb [Drosophila melanogaster]							485	1	NCBInr	gi|5835236	62	26173	6	2	3	2	0.31	cytochrome c oxidase subunit II (mitochondrion) [Drosophila melanogaster]
706	1	NCBInr	gi|24660815	39	18846	2	1	2	1	0.2	cuticular protein 66Cb [Drosophila melanogaster]							184	1	NCBInr	gi|19921566	209	20507	14	10	6	4	1.36	cytochrome c oxidase subunit IV, isoform A [Drosophila melanogaster]
205	1	NCBInr	gi|24661073	227	30803	7	7	4	4	0.59	cuticular protein 66D [Drosophila melanogaster]							172	1	NCBInr	gi|19921566	216	20507	15	11	5	4	1.36	cytochrome c oxidase subunit IV, isoform A [Drosophila melanogaster]
245	1	NCBInr	gi|24661073	170	30803	5	5	3	3	0.41	cuticular protein 66D [Drosophila melanogaster]							151	1	NCBInr	gi|17137302	244	16612	11	11	6	6	3.33	cytochrome c oxidase subunit Va, isoform A [Drosophila melanogaster]
647	1	NCBInr	gi|24661073	43	30803	1	1	1	1	0.12	cuticular protein 66D [Drosophila melanogaster]							238	1	NCBInr	gi|20129279	158	13570	12	9	3	3	1.77	cytochrome c oxidase subunit Vb [Drosophila melanogaster]
1112	1	NCBInr	gi|21355373	17	29783	1	1	1	1	0.13	cuticular protein 67B [Drosophila melanogaster]							201	1	NCBInr	gi|20129279	180	13570	10	9	3	3	1.77	cytochrome c oxidase subunit Vb [Drosophila melanogaster]
31	1	NCBInr	gi|21357213	1090	50536	46	38	15	11	1.53	cuticular protein 72Ec [Drosophila melanogaster]							804	1	NCBInr	gi|24643375	31	11416	3	2	2	2	0.82	cytochrome c oxidase subunit VIb, isoform A [Drosophila melanogaster]
32	1	NCBInr	gi|21357213	1130	50536	49	39	15	11	1.35	cuticular protein 72Ec [Drosophila melanogaster]							707	1	NCBInr	gi|24643375	41	11416	3	3	2	2	0.82	cytochrome c oxidase subunit VIb, isoform A [Drosophila melanogaster]
28	1	NCBInr	gi|21357213	1049	50536	43	37	13	10	1.19	cuticular protein 72Ec [Drosophila melanogaster]							1008	1	NCBInr	gi|24643375	17	11416	4	1	2	1	0.35	cytochrome c oxidase subunit VIb, isoform A [Drosophila melanogaster]
1006	1	NCBInr	gi|161084440	18	62329	1	1	1	1	0.06	cuticular protein 73D [Drosophila melanogaster]							974	1	NCBInr	gi|60687022	20	29177	1	1	1	1	0.13	cytochrome oxidase subunit I [Drosophila ficusphila]
998	1	NCBInr	gi|21357305	23	12666	4	2	1	1	0.31	cuticular protein 78Cc [Drosophila melanogaster]							589	1	NCBInr	gi|134153956	51	20363	6	3	4	3	0.68	cytochrome oxidase subunit II [Drosophila gibberosa]
1014	1	NCBInr	gi|21357305	18	12666	4	1	1	1	0.31	cuticular protein 78Cc [Drosophila melanogaster]							867	1	NCBInr	gi|349669	26	529831	9	1	5	1	0.01	cytoplasmic dynein heavy chian [Drosophila melanogaster]
632	1	NCBInr	gi|21357365	45	26735	2	2	2	2	0.3	cuticular protein 97Eb [Drosophila melanogaster]							909	1	NCBInr	gi|349669	25	529831	6	2	6	2	0.01	cytoplasmic dynein heavy chian [Drosophila melanogaster]
756	1	NCBInr	gi|21357365	41	26735	3	1	3	1	0.14	cuticular protein 97Eb [Drosophila melanogaster]							586	1	NCBInr	gi|17137630	50	10351	4	4	2	2	2.72	cytoplasmic dynein light chain 2, isoform A [Drosophila melanogaster]
991	1	NCBInr	gi|21357365	26	26735	1	1	1	1	0.14	cuticular protein 97Eb [Drosophila melanogaster]							272	1	NCBInr	gi|6960212	129	63052	9	6	6	4	0.26	cytoplasmic protein 89BC [Drosophila melanogaster]
135	1	NCBInr	gi|8647	366	15703	16	14	7	6	3.74	Cu-Zn superoxide dismutase [Drosophila melanogaster]							627	1	NCBInr	gi|24645272	47	36979	3	2	2	2	0.21	D1 chromosomal protein, isoform A [Drosophila melanogaster]
266	1	NCBInr	gi|24581914	157	8290	4	4	2	2	1.23	cyclope, isoform A [Drosophila melanogaster]							373	1	NCBInr	gi|6451549	85	21809	9	6	6	4	0.91	Dak1 [Drosophila melanogaster]
392	1	NCBInr	gi|24581914	109	8290	4	4	2	2	1.23	cyclope, isoform A [Drosophila melanogaster]							604	1	NCBInr	gi|21355081	49	57869	6	1	4	1	0.06	delta-coatomer protein, isoform A [Drosophila melanogaster]
270	1	NCBInr	gi|24581914	132	8290	5	4	2	2	1.23	cyclope, isoform A [Drosophila melanogaster]							155	1	NCBInr	gi|1699220	245	55338	9	7	5	5	0.38	D-ERp60=protein disulphide isomerase isoform/multifunctional endoplasmic reticulum luminal polypeptide [Drosophila melanogaster, Peptide, 489 aa]
86	1	NCBInr	gi|157164	414	17896	28	18	7	5	2.94	CYP-1 [Drosophila melanogaster]							726	1	NCBInr	gi|4928709	40	45767	1	1	1	1	0.08	DHR23 [Drosophila melanogaster]
248	1	NCBInr	gi|19920736	167	57234	17	10	9	8	0.76	Cyp28d1 [Drosophila melanogaster]							762	1	NCBInr	gi|414660	34	9510	1	1	1	1	0.42	diazepam binding inhibitor/endozepine/acyl-CoA-binding homologue [Drosophila melanogaster]
528	1	NCBInr	gi|21358627	74	56497	4	3	4	3	0.21	Cyp313a1 [Drosophila melanogaster]							952	1	NCBInr	gi|414660	21	9510	1	1	1	1	0.42	diazepam binding inhibitor/endozepine/acyl-CoA-binding homologue [Drosophila melanogaster]
742	1	NCBInr	gi|21358627	42	56497	7	3	6	2	0.14	Cyp313a1 [Drosophila melanogaster]							455	1	NCBInr	gi|21357545	71	30686	3	3	2	2	0.26	dicarboxylate carrier 1, isoform A [Drosophila melanogaster]
593	1	NCBInr	gi|21358627	49	56497	2	2	2	2	0.14	Cyp313a1 [Drosophila melanogaster]							434	1	NCBInr	gi|21357545	71	30686	2	2	1	1	0.12	dicarboxylate carrier 1, isoform A [Drosophila melanogaster]
374	1	NCBInr	gi|21358207	106	57348	4	4	4	4	0.29	Cyp6d5 [Drosophila melanogaster]							686	1	NCBInr	gi|17647337	40	24513	3	3	2	2	0.33	dihydropteridine reductase, isoform A [Drosophila melanogaster]
500	1	NCBInr	gi|21358207	63	57348	5	2	5	2	0.13	Cyp6d5 [Drosophila melanogaster]							730	1	NCBInr	gi|24645047	38	89138	3	2	3	2	0.08	dipeptidyl aminopeptidase III, isoform C [Drosophila melanogaster]
238	1	NCBInr	gi|24652913	193	59829	9	6	6	4	0.27	Cyp6g1 [Drosophila melanogaster]							700	1	NCBInr	gi|24645047	39	89138	4	1	4	1	0.04	dipeptidyl aminopeptidase III, isoform C [Drosophila melanogaster]
356	1	NCBInr	gi|3493153	114	61565	4	4	3	3	0.19	CYP6-like microsomal cytochrome P450 [Drosophila melanogaster]							764	1	NCBInr	gi|24665485	34	242924	3	1	3	1	0.02	disabled, isoform A [Drosophila melanogaster]
552	1	NCBInr	gi|19921686	64	59283	3	2	3	2	0.13	Cyp6w1 [Drosophila melanogaster]							266	1	NCBInr	gi|24641278	134	88609	10	7	7	5	0.23	discs large 1, isoform F [Drosophila melanogaster]
620	1	NCBInr	gi|21357069	54	60239	2	2	1	1	0.06	Cyp9f2 [Drosophila melanogaster]							255	1	NCBInr	gi|24641278	140	88609	6	4	5	3	0.13	discs large 1, isoform F [Drosophila melanogaster]
547	1	NCBInr	gi|21357069	71	60239	4	2	3	1	0.06	Cyp9f2 [Drosophila melanogaster]							313	1	NCBInr	gi|281360698	108	112435	7	3	7	3	0.1	discs large 1, isoform M [Drosophila melanogaster]
746	1	NCBInr	gi|24653514	41	41575	3	2	2	2	0.19	cysteine proteinase-1, isoform C [Drosophila melanogaster]							1060	1	NCBInr	gi|21356265	15	45244	1	1	1	1	0.08	distal antenna-related [Drosophila melanogaster]
599	1	NCBInr	gi|24653514	62	41575	4	2	4	2	0.19	cysteine proteinase-1, isoform C [Drosophila melanogaster]							934	1	NCBInr	gi|28571932	22	21423	4	1	2	1	0.18	dj-1beta [Drosophila melanogaster]
1026	1	NCBInr	gi|17737735	21	23833	4	1	2	1	0.16	cysteine string protein, isoform A [Drosophila melanogaster]							844	1	NCBInr	gi|1794137	30	39348	1	1	1	1	0.1	DMO25 [Drosophila melanogaster]
595	1	NCBInr	gi|5834841	62	43109	4	4	2	2	0.18	cytochrome b [Drosophila yakuba]							958	1	NCBInr	gi|30421322	20	38851	3	1	3	1	0.1	DNAJ-1 [Drosophila mauritiana]
1003	1	NCBInr	gi|24586291	25	15196	4	2	3	1	0.26	cytochrome b5, isoform B [Drosophila melanogaster]							748	1	NCBInr	gi|30421320	38	38619	2	1	2	1	0.1	DNAJ-1 [Drosophila yakuba]
233	1	NCBInr	gi|17137186	198	50323	12	9	5	4	0.54	cytochrome b5-related, isoform A [Drosophila melanogaster]							259	1	NCBInr	gi|21357547	143	45202	6	4	3	2	0.27	DnaJ-like-2, isoform A [Drosophila melanogaster]
204	1	NCBInr	gi|356770	212	11596	12	9	5	4	3.39	cytochrome c							184	1	NCBInr	gi|21357547	203	45202	7	6	3	2	0.27	DnaJ-like-2, isoform A [Drosophila melanogaster]
178	1	NCBInr	gi|32815889	266	20482	15	11	6	4	1.36	cytochrome c oxidase polypeptide IV [Drosophila mauritiana]							249	1	NCBInr	gi|21357547	142	45202	4	4	2	2	0.27	DnaJ-like-2, isoform A [Drosophila melanogaster]
394	1	NCBInr	gi|32815893	109	9926	6	5	4	3	1.79	cytochrome c oxidase polypeptide Vb [Drosophila mauritiana]							577	1	NCBInr	gi|3004661	50	18395	1	1	1	1	0.21	dodo [Drosophila melanogaster]
573	1	NCBInr	gi|5835236	51	26173	7	3	3	2	0.31	cytochrome c oxidase subunit II (mitochondrion) [Drosophila melanogaster]							986	1	NCBInr	gi|3004661	19	18395	1	1	1	1	0.21	dodo [Drosophila melanogaster]
766	1	NCBInr	gi|5835236	40	26173	6	1	3	1	0.15	cytochrome c oxidase subunit II (mitochondrion) [Drosophila melanogaster]							572	1	NCBInr	gi|24762577	51	26981	5	3	4	3	0.48	dopamine N acetyltransferase, isoform A [Drosophila melanogaster]
659	1	NCBInr	gi|116175359	52	25858	3	2	2	2	0.32	cytochrome c oxidase subunit II [Drosophila melanogaster]							646	1	NCBInr	gi|24762577	44	26981	6	3	4	2	0.3	dopamine N acetyltransferase, isoform A [Drosophila melanogaster]
172	1	NCBInr	gi|19921566	216	20507	15	11	5	4	1.36	cytochrome c oxidase subunit IV, isoform A [Drosophila melanogaster]							749	1	NCBInr	gi|24762577	38	26981	4	1	4	1	0.14	dopamine N acetyltransferase, isoform A [Drosophila melanogaster]
225	1	NCBInr	gi|17137302	165	16612	10	10	5	5	2.51	cytochrome c oxidase subunit Va, isoform A [Drosophila melanogaster]							776	1	NCBInr	gi|17136708	34	24420	3	2	2	2	0.34	downstream of receptor kinase, isoform A [Drosophila melanogaster]
201	1	NCBInr	gi|20129279	180	13570	10	9	3	3	1.77	cytochrome c oxidase subunit Vb [Drosophila melanogaster]							473	1	NCBInr	gi|158214	64	22711	3	3	2	2	0.36	Dras2 protein [Drosophila melanogaster]
804	1	NCBInr	gi|24643375	31	11416	3	2	2	2	0.82	cytochrome c oxidase subunit VIb, isoform A [Drosophila melanogaster]							902	1	NCBInr	gi|3228367	25	37077	2	1	2	1	0.1	droj1 [Drosophila melanogaster]
872	1	NCBInr	gi|134153956	32	20363	5	1	3	1	0.19	cytochrome oxidase subunit II [Drosophila gibberosa]							48	1	NCBInr	gi|3929670	725	55134	45	34	14	13	1.5	drosocrystallin [Drosophila melanogaster]
1172	1	NCBInr	gi|17864130	14	60718	5	1	4	1	0.06	cytochrome P450-4c3 [Drosophila melanogaster]							41	1	NCBInr	gi|3929670	815	55134	40	32	11	10	1.34	drosocrystallin [Drosophila melanogaster]
529	1	NCBInr	gi|17737439	74	58873	5	3	4	2	0.13	cytochrome P450-9b2 [Drosophila melanogaster]							35	1	NCBInr	gi|3929670	873	55134	47	37	12	11	1.34	drosocrystallin [Drosophila melanogaster]
597	1	NCBInr	gi|349669	62	529831	10	2	8	2	0.01	cytoplasmic dynein heavy chian [Drosophila melanogaster]							1087	1	NCBInr	gi|24656738	14	7755	1	1	1	1	0.53	Drosomycin-like 3 [Drosophila melanogaster]
363	1	NCBInr	gi|17137630	111	10351	6	5	3	3	2.72	cytoplasmic dynein light chain 2, isoform A [Drosophila melanogaster]							910	1	NCBInr	gi|5734514	25	144158	6	1	4	1	0.03	drosophila dodeca-satellite protein 1 [Drosophila melanogaster]
275	1	NCBInr	gi|6960212	149	63052	12	8	7	4	0.33	cytoplasmic protein 89BC [Drosophila melanogaster]							84	1	NCBInr	gi|8250181	427	1840387	51	20	45	20	0.04	D-Titin [Drosophila melanogaster]
373	1	NCBInr	gi|6451549	85	21809	9	6	6	4	0.91	Dak1 [Drosophila melanogaster]							295	1	NCBInr	gi|2245467	118	45768	8	4	7	3	0.37	DUG [Drosophila melanogaster]
409	1	NCBInr	gi|17737433	103	18812	3	3	2	2	0.75	decondensation factor 31, isoform A [Drosophila melanogaster]							269	1	NCBInr	gi|2245467	133	45768	9	3	9	3	0.27	DUG [Drosophila melanogaster]
806	1	NCBInr	gi|21355081	40	57869	7	2	4	1	0.06	delta-coatomer protein, isoform A [Drosophila melanogaster]							391	1	NCBInr	gi|442625928	84	2080604	13	3	12	3	0.01	dumpy, isoform AA [Drosophila melanogaster]
155	1	NCBInr	gi|1699220	245	55338	9	7	5	5	0.38	D-ERp60=protein disulphide isomerase isoform/multifunctional endoplasmic reticulum luminal polypeptide [Drosophila melanogaster, Peptide, 489 aa]							809	1	NCBInr	gi|386769086	31	1661589	4	1	3	1		dumpy, isoform I [Drosophila melanogaster]
626	1	NCBInr	gi|4928709	54	45767	1	1	1	1	0.08	DHR23 [Drosophila melanogaster]							753	1	NCBInr	gi|442625906	35	2202849	7	1	6	1		dumpy, isoform P [Drosophila melanogaster]
762	1	NCBInr	gi|414660	34	9510	1	1	1	1	0.42	diazepam binding inhibitor/endozepine/acyl-CoA-binding homologue [Drosophila melanogaster]							491	1	NCBInr	gi|16903148	61	84148	4	3	4	3	0.14	DUNC-115s [Drosophila melanogaster]
434	1	NCBInr	gi|21357545	71	30686	2	2	1	1	0.12	dicarboxylate carrier 1, isoform A [Drosophila melanogaster]							41	1	NCBInr	gi|7833	774	98475	44	37	23	19	1.33	dynamin [Drosophila melanogaster]
1166	1	NCBInr	gi|157228	14	42350	1	1	1	1	0.09	dihydroorotate dehydrogenase [Drosophila melanogaster]							511	1	NCBInr	gi|2984715	59	120422	14	7	11	7	0.24	dynamin associated protein isoform Dap160-1 [Drosophila melanogaster]
523	1	NCBInr	gi|17647337	75	24513	4	3	3	2	0.33	dihydropteridine reductase, isoform A [Drosophila melanogaster]							332	1	NCBInr	gi|2984715	99	120422	17	9	12	6	0.2	dynamin associated protein isoform Dap160-1 [Drosophila melanogaster]
949	1	NCBInr	gi|24643849	28	48854	3	1	3	1	0.08	dihydropterin deaminase [Drosophila melanogaster]							510	1	NCBInr	gi|18860035	59	54424	2	1	1	1	0.07	dynein light intermediate chain, isoform A [Drosophila melanogaster]
942	1	NCBInr	gi|24645047	26	89138	4	1	4	1	0.04	dipeptidyl aminopeptidase III, isoform C [Drosophila melanogaster]							313	1	NCBInr	gi|19921706	107	32555	5	3	4	2	0.25	Eb1, isoform B [Drosophila melanogaster]
700	1	NCBInr	gi|24645047	39	89138	4	1	4	1	0.04	dipeptidyl aminopeptidase III, isoform C [Drosophila melanogaster]							368	1	NCBInr	gi|19921706	87	32555	3	2	2	1	0.12	Eb1, isoform B [Drosophila melanogaster]
764	1	NCBInr	gi|24665485	34	242924	3	1	3	1	0.02	disabled, isoform A [Drosophila melanogaster]							638	1	NCBInr	gi|19921706	44	32555	2	1	2	1	0.12	Eb1, isoform B [Drosophila melanogaster]
478	1	NCBInr	gi|281360698	80	112435	11	4	10	4	0.14	discs large 1, isoform M [Drosophila melanogaster]							233	1	NCBInr	gi|126788980	159	98399	9	6	8	5	0.2	ebony [Drosophila melanogaster]
313	1	NCBInr	gi|281360698	108	112435	7	3	7	3	0.1	discs large 1, isoform M [Drosophila melanogaster]							284	1	NCBInr	gi|3286766	121	98438	9	7	7	5	0.2	ebony [Drosophila melanogaster]
617	1	NCBInr	gi|1794137	59	39348	3	2	2	2	0.2	DMO25 [Drosophila melanogaster]							353	1	NCBInr	gi|4336504	93	43019	4	4	4	4	0.4	ecdysteroid-inducible polypeptide EIP40 [Drosophila melanogaster]
183	1	NCBInr	gi|21357547	259	45202	12	8	8	4	0.49	DnaJ-like-2, isoform A [Drosophila melanogaster]							406	1	NCBInr	gi|4336504	81	43019	5	3	4	3	0.28	ecdysteroid-inducible polypeptide EIP40 [Drosophila melanogaster]
184	1	NCBInr	gi|21357547	203	45202	7	6	3	2	0.27	DnaJ-like-2, isoform A [Drosophila melanogaster]							541	1	NCBInr	gi|4336504	55	43019	4	1	4	1	0.09	ecdysteroid-inducible polypeptide EIP40 [Drosophila melanogaster]
500	1	NCBInr	gi|21357547	74	45202	7	3	6	2	0.17	DnaJ-like-2, isoform A [Drosophila melanogaster]							227	1	NCBInr	gi|2653397	166	59341	13	9	10	7	0.53	EG:171D11.1 [Drosophila melanogaster]
986	1	NCBInr	gi|3004661	19	18395	1	1	1	1	0.21	dodo [Drosophila melanogaster]							294	1	NCBInr	gi|2653397	119	59341	13	8	10	7	0.53	EG:171D11.1 [Drosophila melanogaster]
572	1	NCBInr	gi|24762577	51	26981	5	3	4	3	0.48	dopamine N acetyltransferase, isoform A [Drosophila melanogaster]							351	1	NCBInr	gi|2653397	93	59341	11	7	8	6	0.44	EG:171D11.1 [Drosophila melanogaster]
725	1	NCBInr	gi|24762577	45	26981	5	3	4	2	0.3	dopamine N acetyltransferase, isoform A [Drosophila melanogaster]							1074	1	NCBInr	gi|195469451	14	155205	3	1	3	1	0.02	EG:23E12.2 [Drosophila yakuba]
776	1	NCBInr	gi|17136708	34	24420	3	2	2	2	0.34	downstream of receptor kinase, isoform A [Drosophila melanogaster]							42	1	NCBInr	gi|3355742	768	575605	65	42	45	33	0.24	EG:49E4.1 [Drosophila melanogaster]
579	1	NCBInr	gi|158214	61	22711	2	1	2	1	0.17	Dras2 protein [Drosophila melanogaster]							42	1	NCBInr	gi|3355742	800	575605	71	39	49	32	0.23	EG:49E4.1 [Drosophila melanogaster]
792	1	NCBInr	gi|3228367	38	37077	2	2	2	2	0.21	droj1 [Drosophila melanogaster]							44	1	NCBInr	gi|3355742	760	575605	60	31	42	24	0.16	EG:49E4.1 [Drosophila melanogaster]
902	1	NCBInr	gi|3228367	25	37077	2	1	2	1	0.1	droj1 [Drosophila melanogaster]							384	1	NCBInr	gi|2832778	83	162393	7	4	6	3	0.07	EG:86E4.3 [Drosophila melanogaster]
35	1	NCBInr	gi|3929670	873	55134	47	37	12	11	1.34	drosocrystallin [Drosophila melanogaster]							814	1	NCBInr	gi|2832778	33	162393	5	2	5	2	0.05	EG:86E4.3 [Drosophila melanogaster]
811	1	NCBInr	gi|5734514	40	144158	7	1	4	1	0.03	drosophila dodeca-satellite protein 1 [Drosophila melanogaster]							283	1	NCBInr	gi|2326408	124	58385	8	7	5	5	0.36	EG:87B1.3 [Drosophila melanogaster]
717	1	NCBInr	gi|558181	46	46278	1	1	1	1	0.08	Drosophila translocation protein 1 [Drosophila melanogaster]							380	1	NCBInr	gi|2326408	84	58385	9	5	6	5	0.36	EG:87B1.3 [Drosophila melanogaster]
130	1	NCBInr	gi|8250181	378	1840387	42	17	35	15	0.03	D-Titin [Drosophila melanogaster]							344	1	NCBInr	gi|2326408	95	58385	8	6	6	5	0.36	EG:87B1.3 [Drosophila melanogaster]
295	1	NCBInr	gi|2245467	118	45768	8	4	7	3	0.37	DUG [Drosophila melanogaster]							982	1	NCBInr	gi|6691806	19	74530	2	1	2	1	0.05	EG:BACR37P7.3 [Drosophila melanogaster]
849	1	NCBInr	gi|2245467	34	45768	6	3	5	3	0.27	DUG [Drosophila melanogaster]							530	1	NCBInr	gi|3929698	56	70053	7	3	5	2	0.11	EG:EG0003.6 [Drosophila melanogaster]
878	1	NCBInr	gi|2245467	33	45768	5	2	4	2	0.17	DUG [Drosophila melanogaster]							775	1	NCBInr	gi|19922458	33	80391	3	1	3	1	0.05	eIF3-S9, isoform B [Drosophila melanogaster]
753	1	NCBInr	gi|442625906	35	2202849	7	1	6	1		dumpy, isoform P [Drosophila melanogaster]							769	1	NCBInr	gi|19922458	37	80391	1	1	1	1	0.05	eIF3-S9, isoform B [Drosophila melanogaster]
429	1	NCBInr	gi|16903148	72	84148	3	2	3	2	0.09	DUNC-115s [Drosophila melanogaster]							850	1	NCBInr	gi|21492634	27	26478	1	1	1	1	0.14	eIF6 [Drosophila melanogaster]
41	1	NCBInr	gi|7833	774	98475	44	37	23	19	1.33	dynamin [Drosophila melanogaster]							862	1	NCBInr	gi|21492634	27	26478	1	1	1	1	0.14	eIF6 [Drosophila melanogaster]
332	1	NCBInr	gi|2984715	99	120422	17	9	12	6	0.2	dynamin associated protein isoform Dap160-1 [Drosophila melanogaster]							932	1	NCBInr	gi|21492634	23	26478	1	1	1	1	0.14	eIF6 [Drosophila melanogaster]
292	1	NCBInr	gi|24581168	155	82515	13	7	8	5	0.25	dynamin related protein 1, isoform A [Drosophila melanogaster]							186	1	NCBInr	gi|24762502	204	14531	14	13	4	3	1.59	ejaculatory bulb protein III [Drosophila melanogaster]
1137	1	NCBInr	gi|17647329	15	468776	10	1	6	1	0.01	dynein heavy chain at 16F [Drosophila melanogaster]							238	1	NCBInr	gi|24762502	153	14531	14	11	6	3	1.59	ejaculatory bulb protein III [Drosophila melanogaster]
733	1	NCBInr	gi|18860035	42	54424	1	1	1	1	0.07	dynein light intermediate chain, isoform A [Drosophila melanogaster]							299	1	NCBInr	gi|24652256	114	65946	9	8	5	5	0.39	electron transfer flavoprotein-ubiquinone oxidoreductase, isoform A [Drosophila melanogaster]
1015	1	NCBInr	gi|18860035	18	54424	1	1	1	1	0.07	dynein light intermediate chain, isoform A [Drosophila melanogaster]							361	1	NCBInr	gi|24652256	90	65946	8	5	4	4	0.25	electron transfer flavoprotein-ubiquinone oxidoreductase, isoform A [Drosophila melanogaster]
331	1	NCBInr	gi|19921706	125	32555	6	4	5	3	0.39	Eb1, isoform B [Drosophila melanogaster]							80	1	NCBInr	gi|17137572	425	50275	29	22	12	8	1.05	elongation factor 1alpha48D, isoform A [Drosophila melanogaster]
284	1	NCBInr	gi|3286766	121	98438	9	7	7	5	0.2	ebony [Drosophila melanogaster]							80	1	NCBInr	gi|24585709	433	94398	35	22	20	16	0.92	elongation factor 2b, isoform A [Drosophila melanogaster]
932	1	NCBInr	gi|17136226	27	35515	1	1	1	1	0.11	Ecdysone-inducible gene L3, isoform A [Drosophila melanogaster]							75	1	NCBInr	gi|24585709	445	94398	38	25	23	16	0.92	elongation factor 2b, isoform A [Drosophila melanogaster]
353	1	NCBInr	gi|4336504	93	43019	4	4	4	4	0.4	ecdysteroid-inducible polypeptide EIP40 [Drosophila melanogaster]							852	1	NCBInr	gi|17738069	27	13250	3	1	2	1	0.3	elongin B [Drosophila melanogaster]
285	1	NCBInr	gi|4336504	143	43019	6	5	4	3	0.28	ecdysteroid-inducible polypeptide EIP40 [Drosophila melanogaster]							800	1	NCBInr	gi|17738069	34	13250	4	2	2	1	0.3	elongin B [Drosophila melanogaster]
256	1	NCBInr	gi|4336504	179	43019	6	4	4	2	0.18	ecdysteroid-inducible polypeptide EIP40 [Drosophila melanogaster]							396	1	NCBInr	gi|17647383	80	13110	3	3	2	2	0.69	elongin C, isoform B [Drosophila melanogaster]
294	1	NCBInr	gi|2653397	119	59341	13	8	10	7	0.53	EG:171D11.1 [Drosophila melanogaster]							328	1	NCBInr	gi|17647383	100	13110	4	4	2	2	0.69	elongin C, isoform B [Drosophila melanogaster]
234	1	NCBInr	gi|2653397	177	59341	11	7	7	6	0.44	EG:171D11.1 [Drosophila melanogaster]							437	1	NCBInr	gi|17647383	74	13110	3	3	2	2	0.69	elongin C, isoform B [Drosophila melanogaster]
275	1	NCBInr	gi|2653397	165	59341	9	4	8	4	0.28	EG:171D11.1 [Drosophila melanogaster]							733	1	NCBInr	gi|16518434	39	41411	7	4	4	2	0.19	endophilin [Drosophila melanogaster]
1074	1	NCBInr	gi|195469451	14	155205	3	1	3	1	0.02	EG:23E12.2 [Drosophila yakuba]							326	1	NCBInr	gi|19922596	101	43564	4	4	2	2	0.28	endophilin B, isoform A [Drosophila melanogaster]
42	1	NCBInr	gi|3355742	768	575605	65	42	45	33	0.24	EG:49E4.1 [Drosophila melanogaster]							410	1	NCBInr	gi|19922596	75	43564	2	2	2	2	0.18	endophilin B, isoform A [Drosophila melanogaster]
587	1	NCBInr	gi|2832778	58	162393	10	4	8	4	0.09	EG:86E4.3 [Drosophila melanogaster]							999	1	NCBInr	gi|24664029	17	12941	1	1	1	1	0.3	endosulfine, isoform A [Drosophila melanogaster]
384	1	NCBInr	gi|2832778	83	162393	7	4	6	3	0.07	EG:86E4.3 [Drosophila melanogaster]							1002	1	NCBInr	gi|24664029	18	12941	1	1	1	1	0.3	endosulfine, isoform A [Drosophila melanogaster]
828	1	NCBInr	gi|2832778	38	162393	7	2	6	2	0.05	EG:86E4.3 [Drosophila melanogaster]							371	1	NCBInr	gi|24652780	86	70764	3	2	3	2	0.11	enigma [Drosophila melanogaster]
379	1	NCBInr	gi|2326408	104	58385	9	6	6	5	0.45	EG:87B1.3 [Drosophila melanogaster]							553	1	NCBInr	gi|24652780	53	70764	2	1	2	1	0.05	enigma [Drosophila melanogaster]
380	1	NCBInr	gi|2326408	84	58385	9	5	6	5	0.36	EG:87B1.3 [Drosophila melanogaster]							483	1	NCBInr	gi|24652780	66	70764	2	1	2	1	0.05	enigma [Drosophila melanogaster]
507	1	NCBInr	gi|2326408	78	58385	7	4	5	3	0.2	EG:87B1.3 [Drosophila melanogaster]							20	2	NCBInr	gi|2655161	330	44379	28	17	9	7	1.44	enolase [Drosophila pseudoobscura]
590	1	NCBInr	gi|10190801	64	41740	1	1	1	1	0.09	EG:BACR7A4.5 [Drosophila melanogaster]							18	1	NCBInr	gi|17137654	1342	46633	89	68	20	17	3.68	enolase, isoform A [Drosophila melanogaster]
997	1	NCBInr	gi|6691825	25	242234	6	2	5	2	0.03	EG:BACR7C10.2 [Drosophila melanogaster]							508	1	NCBInr	gi|24762734	59	119533	13	5	10	4	0.16	epidermal growth factor receptor pathway substrate clone 15, isoform C [Drosophila melanogaster]
1075	1	NCBInr	gi|4185886	19	87654	3	1	3	1	0.04	EG:EG0007.3 [Drosophila melanogaster]							390	1	NCBInr	gi|24762734	82	119533	12	4	9	3	0.1	epidermal growth factor receptor pathway substrate clone 15, isoform C [Drosophila melanogaster]
912	1	NCBInr	gi|4185887	30	94577	3	1	3	1	0.04	EG:EG0007.3 [Drosophila melanogaster]							502	1	NCBInr	gi|24762734	63	119533	8	3	7	2	0.06	epidermal growth factor receptor pathway substrate clone 15, isoform C [Drosophila melanogaster]
1065	1	NCBInr	gi|21492634	19	26478	1	1	1	1	0.14	eIF6 [Drosophila melanogaster]							875	1	NCBInr	gi|429164	26	58468	4	2	3	2	0.13	epithelial membrane protein [Drosophila melanogaster]
862	1	NCBInr	gi|21492634	27	26478	1	1	1	1	0.14	eIF6 [Drosophila melanogaster]							220	1	NCBInr	gi|66804043	166	55334	11	8	6	4	0.38	Erp60 [Drosophila simulans]
203	1	NCBInr	gi|24652256	212	65946	15	9	10	7	0.64	electron transfer flavoprotein-ubiquinone oxidoreductase, isoform A [Drosophila melanogaster]							362	1	NCBInr	gi|1832144	90	60302	4	2	3	2	0.13	esterase 6 [Drosophila melanogaster]
695	1	NCBInr	gi|1857954	49	66284	4	2	3	2	0.12	elongation factor 1 alpha-like factor [Drosophila melanogaster]							671	1	NCBInr	gi|157374	44	61561	4	2	3	2	0.12	esterase-6 precursor (EC 3.1.1.1) [Drosophila melanogaster]
68	1	NCBInr	gi|17137572	632	50275	46	29	14	9	1.2	elongation factor 1alpha48D, isoform A [Drosophila melanogaster]							758	1	NCBInr	gi|62862344	37	52171	1	1	1	1	0.07	eukaryotic initiation factor 4B, isoform B [Drosophila melanogaster]
108	1	NCBInr	gi|24585709	460	94398	53	29	28	16	1	elongation factor 2b, isoform A [Drosophila melanogaster]							325	1	NCBInr	gi|8886088	104	17589	12	8	4	4	1.22	eukaryotic initiation factor 5A [Drosophila melanogaster]
104	1	NCBInr	gi|24585709	464	94398	41	25	23	16	0.92	elongation factor 2b, isoform A [Drosophila melanogaster]							1010	1	NCBInr	gi|21356433	17	49129	2	1	2	1	0.08	eukaryotic release factor 1, isoform A [Drosophila melanogaster]
80	1	NCBInr	gi|24585709	433	94398	35	22	20	16	0.92	elongation factor 2b, isoform A [Drosophila melanogaster]							1098	1	NCBInr	gi|7264651	13	17100	2	1	2	1	0.23	eukaryotic translation initiation factor 1A [Drosophila
852	1	NCBInr	gi|17738069	33	13250	3	2	2	1	0.3	elongin B [Drosophila melanogaster]							346	1	NCBInr	gi|18860087	94	38622	4	2	3	1	0.1	eukaryotic translation initiation factor 2alpha [Drosophila melanogaster]
774	1	NCBInr	gi|2780365	39	11059	1	1	1	1	0.36	Elongin C [Drosophila melanogaster]							98	1	NCBInr	gi|311997	375	45750	27	21	12	11	2.01	eukaryotic translation initiation factor 4A (eIF-4A) [Drosophila melanogaster]
455	1	NCBInr	gi|17647383	91	13110	3	2	3	2	0.69	elongin C, isoform B [Drosophila melanogaster]							101	1	NCBInr	gi|311997	372	45750	28	17	12	7	1.19	eukaryotic translation initiation factor 4A (eIF-4A) [Drosophila melanogaster]
526	1	NCBInr	gi|16518434	58	41411	6	3	3	1	0.09	endophilin [Drosophila melanogaster]							831	1	NCBInr	gi|161076325	29	183829	2	1	2	1	0.02	eukaryotic translation initiation factor 4G, isoform A [Drosophila melanogaster]
510	1	NCBInr	gi|19922596	73	43564	4	3	4	3	0.28	endophilin B, isoform A [Drosophila melanogaster]							322	1	NCBInr	gi|17137668	104	52325	7	6	4	4	0.32	excitatory amino acid transporter 1, isoform A [Drosophila melanogaster]
732	1	NCBInr	gi|24664029	45	12941	1	1	1	1	0.3	endosulfine, isoform A [Drosophila melanogaster]							225	1	NCBInr	gi|29423262	164	299553	18	11	14	9	0.13	extracellular matrix protein papilin 2 [Drosophila melanogaster]
371	1	NCBInr	gi|24652780	86	70764	3	2	3	2	0.11	enigma [Drosophila melanogaster]							162	1	NCBInr	gi|841262	235	47088	20	12	10	8	0.84	failed axon connections protein [Drosophila melanogaster]
439	1	NCBInr	gi|24652780	88	70764	2	1	2	1	0.05	enigma [Drosophila melanogaster]							33	2	NCBInr	gi|24647500	883	72946	50	47	19	18	2.13	fasciclin 1, isoform C [Drosophila melanogaster]
12	2	NCBInr	gi|2655161	751	44379	38	25	12	10	1.64	enolase [Drosophila pseudoobscura]							26	2	NCBInr	gi|24647500	948	72946	53	45	21	17	1.7	fasciclin 1, isoform C [Drosophila melanogaster]
12	1	NCBInr	gi|17137654	2033	46633	118	93	21	18	4.05	enolase, isoform A [Drosophila melanogaster]							26	1	NCBInr	gi|161078346	1060	73687	51	46	21	17	1.67	fasciclin 1, isoform D [Drosophila melanogaster]
409	1	NCBInr	gi|24762734	96	119533	12	6	10	5	0.16	epidermal growth factor receptor pathway substrate clone 15, isoform C [Drosophila melanogaster]							513	1	NCBInr	gi|6409189	60	20483	8	3	4	3	0.67	ferritin 1 heavy chain homolog [Drosophila melanogaster]
612	1	NCBInr	gi|24762734	60	119533	12	4	9	3	0.1	epidermal growth factor receptor pathway substrate clone 15, isoform C [Drosophila melanogaster]							460	1	NCBInr	gi|6409191	69	25255	13	7	7	5	1.01	ferritin 2 light chain homolog [Drosophila melanogaster]
390	1	NCBInr	gi|24762734	82	119533	12	4	9	3	0.1	epidermal growth factor receptor pathway substrate clone 15, isoform C [Drosophila melanogaster]							299	1	NCBInr	gi|24651364	113	25227	15	7	8	5	1.33	ferritin 2 light chain homologue, isoform A [Drosophila melanogaster]
875	1	NCBInr	gi|429164	26	58468	4	2	3	2	0.13	epithelial membrane protein [Drosophila melanogaster]							748	1	NCBInr	gi|223029533	35	20357	6	2	4	2	0.41	FI10950p [Drosophila melanogaster]
673	1	NCBInr	gi|19920832	51	34597	2	2	1	1	0.23	epsilonCOP [Drosophila melanogaster]							1038	1	NCBInr	gi|223029533	16	20357	3	1	3	1	0.19	FI10950p [Drosophila melanogaster]
230	1	NCBInr	gi|66804043	200	55334	11	8	6	4	0.3	Erp60 [Drosophila simulans]							609	1	NCBInr	gi|17647429	47	71869	4	3	4	3	0.16	fimbrin, isoform A [Drosophila melanogaster]
339	1	NCBInr	gi|108948659	121	16349	5	3	3	2	0.53	esterase 6 [Drosophila melanogaster]							863	1	NCBInr	gi|6580969	27	48847	2	1	2	1	0.08	FK506-binding protein FKBP59 [Drosophila melanogaster]
576	1	NCBInr	gi|1832142	66	60363	8	2	6	2	0.13	esterase 6 [Drosophila melanogaster]							1063	1	NCBInr	gi|24641014	15	51278	4	1	4	1	0.07	flapwing, isoform A [Drosophila melanogaster]
362	1	NCBInr	gi|1832144	90	60302	4	2	3	2	0.13	esterase 6 [Drosophila melanogaster]							423	1	NCBInr	gi|21356527	77	66509	8	6	7	5	0.31	flare, isoform A [Drosophila melanogaster]
339	2	NCBInr	gi|1832158	90	60319	9	6	5	4	0.35	esterase 6 [Drosophila melanogaster]							338	1	NCBInr	gi|21356527	97	66509	5	3	4	2	0.11	flare, isoform A [Drosophila melanogaster]
339	3	NCBInr	gi|157374	77	61561	9	6	6	5	0.34	esterase-6 precursor (EC 3.1.1.1) [Drosophila melanogaster]							421	1	NCBInr	gi|17137546	78	47105	7	6	6	5	0.47	Flotillin-1, isoform A [Drosophila melanogaster]
387	1	NCBInr	gi|8886088	102	17589	10	6	6	4	1.22	eukaryotic initiation factor 5A [Drosophila melanogaster]							718	1	NCBInr	gi|24642027	40	48128	3	1	3	1	0.08	Flotillin-2, isoform A [Drosophila melanogaster]
684	1	NCBInr	gi|21356433	46	49129	2	2	2	2	0.16	eukaryotic release factor 1, isoform A [Drosophila melanogaster]							804	1	NCBInr	gi|24642031	28	46573	5	2	4	2	0.17	Flotillin-2, isoform B [Drosophila melanogaster]
899	1	NCBInr	gi|21356433	31	49129	2	1	2	1	0.08	eukaryotic release factor 1, isoform A [Drosophila melanogaster]							877	1	NCBInr	gi|24642031	24	46573	4	2	4	2	0.17	Flotillin-2, isoform B [Drosophila melanogaster]
591	1	NCBInr	gi|18860087	58	38622	4	2	3	2	0.2	eukaryotic translation initiation factor 2alpha [Drosophila melanogaster]							1030	1	NCBInr	gi|11321422	17	61976	1	1	1	1	0.06	focal contact protein paxillin [Drosophila melanogaster]
557	1	NCBInr	gi|18860087	69	38622	5	2	5	2	0.2	eukaryotic translation initiation factor 2alpha [Drosophila melanogaster]							605	1	NCBInr	gi|20129625	47	57998	1	1	1	1	0.06	fondue, isoform B [Drosophila melanogaster]
346	1	NCBInr	gi|18860087	94	38622	4	2	3	1	0.1	eukaryotic translation initiation factor 2alpha [Drosophila melanogaster]							568	1	NCBInr	gi|20129625	52	57998	2	1	2	1	0.06	fondue, isoform B [Drosophila melanogaster]
98	1	NCBInr	gi|311997	481	45750	28	23	12	10	2.01	eukaryotic translation initiation factor 4A (eIF-4A) [Drosophila melanogaster]							693	1	NCBInr	gi|20129625	42	57998	1	1	1	1	0.06	fondue, isoform B [Drosophila melanogaster]
227	1	NCBInr	gi|17137668	207	52325	6	6	3	3	0.32	excitatory amino acid transporter 1, isoform A [Drosophila melanogaster]							348	1	NCBInr	gi|17737895	94	40364	4	3	3	2	0.19	formaldehyde dehydrogenase [Drosophila melanogaster]
162	1	NCBInr	gi|841262	235	47088	20	12	10	8	0.84	failed axon connections protein [Drosophila melanogaster]							400	1	NCBInr	gi|17737895	79	40364	3	2	2	1	0.09	formaldehyde dehydrogenase [Drosophila melanogaster]
33	2	NCBInr	gi|24647500	883	72946	50	47	19	18	2.13	fasciclin 1, isoform C [Drosophila melanogaster]							936	1	NCBInr	gi|414423	23	148102	4	1	2	1	0.02	formylglycineamide ribotide amidotransferase [Drosophila melanogaster]
23	1	NCBInr	gi|161078346	1318	73687	55	51	21	20	2.41	fasciclin 1, isoform D [Drosophila melanogaster]							461	1	NCBInr	gi|24642972	67	21655	8	6	5	4	0.92	frequenin 1, isoform B [Drosophila melanogaster]
962	1	NCBInr	gi|24584956	25	44155	1	1	1	1	0.08	fasciclin 3, isoform B [Drosophila melanogaster]							557	1	NCBInr	gi|24642972	52	21655	7	4	5	3	0.63	frequenin 1, isoform B [Drosophila melanogaster]
476	1	NCBInr	gi|24583463	86	70119	6	5	5	4	0.23	fatty acid (long chain) transport protein, isoform A [Drosophila melanogaster]							395	1	NCBInr	gi|24642972	84	21655	6	4	4	3	0.63	frequenin 1, isoform B [Drosophila melanogaster]
839	1	NCBInr	gi|24583463	34	70119	6	2	5	2	0.11	fatty acid (long chain) transport protein, isoform A [Drosophila melanogaster]							683	1	NCBInr	gi|19921562	43	36174	5	5	3	3	0.35	fructose-1,6-bisphosphatase, isoform A [Drosophila melanogaster]
807	1	NCBInr	gi|24657225	40	80446	2	1	2	1	0.05	fermitin 1, isoform A [Drosophila melanogaster]							515	1	NCBInr	gi|19921562	58	36174	5	4	3	2	0.22	fructose-1,6-bisphosphatase, isoform A [Drosophila melanogaster]
372	1	NCBInr	gi|6409189	116	20483	11	7	4	4	0.98	ferritin 1 heavy chain homolog [Drosophila melanogaster]							108	2	NCBInr	gi|24653117	297	41269	23	19	12	10	1.38	G protein alpha49B, isoform D [Drosophila melanogaster]
444	1	NCBInr	gi|442621864	87	27878	11	6	7	4	0.67	ferritin 1 heavy chain homologue, isoform I [Drosophila melanogaster]							102	2	NCBInr	gi|24653117	344	41269	21	17	11	8	1.19	G protein alpha49B, isoform D [Drosophila melanogaster]
164	1	NCBInr	gi|24651364	300	25227	28	20	12	11	4.41	ferritin 2 light chain homologue, isoform A [Drosophila melanogaster]							100	2	NCBInr	gi|24653117	313	41269	23	17	11	9	1.19	G protein alpha49B, isoform D [Drosophila melanogaster]
222	1	NCBInr	gi|24651364	188	25227	21	12	10	7	1.68	ferritin 2 light chain homologue, isoform A [Drosophila melanogaster]							147	1	NCBInr	gi|17933598	252	37109	12	10	7	6	1.17	G protein beta-subunit 13F, isoform A [Drosophila melanogaster]
601	1	NCBInr	gi|3319334	61	43543	4	2	4	2	0.18	ferrochelatase [Drosophila melanogaster]							103	1	NCBInr	gi|17933598	366	37109	16	11	7	6	0.97	G protein beta-subunit 13F, isoform A [Drosophila melanogaster]
748	1	NCBInr	gi|223029533	35	20357	6	2	4	2	0.41	FI10950p [Drosophila melanogaster]							126	1	NCBInr	gi|17933598	291	37109	13	10	6	6	0.97	G protein beta-subunit 13F, isoform A [Drosophila melanogaster]
704	1	NCBInr	gi|17647425	48	34616	4	1	4	1	0.11	fibrillarin [Drosophila melanogaster]							232	1	NCBInr	gi|17864430	160	8392	6	6	5	5	9.73	G protein gamma30A, isoform A [Drosophila melanogaster]
912	1	NCBInr	gi|17647429	24	71869	5	2	4	1	0.05	fimbrin, isoform A [Drosophila melanogaster]							349	1	NCBInr	gi|17864430	93	8392	7	6	4	3	6.22	G protein gamma30A, isoform A [Drosophila melanogaster]
763	1	NCBInr	gi|784978	43	11590	3	2	2	2	0.81	FK506-binding protein [Drosophila melanogaster]							329	1	NCBInr	gi|17864430	100	8392	5	4	3	2	2.28	G protein gamma30A, isoform A [Drosophila melanogaster]
958	1	NCBInr	gi|24583150	25	48765	2	2	2	2	0.16	FK506-binding protein FKBP59 [Drosophila melanogaster]							100	1	NCBInr	gi|24652446	374	40511	27	24	11	10	1.89	G protein oalpha 47A, isoform B [Drosophila melanogaster]
863	1	NCBInr	gi|6580969	27	48847	2	1	2	1	0.08	FK506-binding protein FKBP59 [Drosophila melanogaster]							102	1	NCBInr	gi|24652446	363	40511	22	18	10	9	1.42	G protein oalpha 47A, isoform B [Drosophila melanogaster]
421	2	NCBInr	gi|17864332	73	37716	3	3	2	2	0.33	flapwing, isoform B [Drosophila melanogaster]							108	1	NCBInr	gi|24652446	355	40511	25	21	10	8	1.42	G protein oalpha 47A, isoform B [Drosophila melanogaster]
400	1	NCBInr	gi|21356527	98	66509	6	6	4	4	0.24	flare, isoform A [Drosophila melanogaster]							560	2	NCBInr	gi|125774761	27	47755	4	3	4	3	0.25	GA10280 [Drosophila pseudoobscura pseudoobscura]
639	1	NCBInr	gi|17137546	55	47105	3	3	3	3	0.26	Flotillin-1, isoform A [Drosophila melanogaster]							895	1	NCBInr	gi|125986955	25	56336	5	1	4	1	0.07	GA10344 [Drosophila pseudoobscura pseudoobscura]
761	1	NCBInr	gi|3115387	43	41295	7	3	5	3	0.3	flotillin-2 [Drosophila melanogaster]							493	1	NCBInr	gi|125811549	62	31540	4	3	3	2	0.25	GA10372 [Drosophila pseudoobscura pseudoobscura]
877	1	NCBInr	gi|24642031	24	46573	4	2	4	2	0.17	Flotillin-2, isoform B [Drosophila melanogaster]							463	1	NCBInr	gi|125811549	68	31540	5	4	3	2	0.25	GA10372 [Drosophila pseudoobscura pseudoobscura]
1037	1	NCBInr	gi|21358259	20	20607	1	1	1	1	0.19	flower, isoform A [Drosophila melanogaster]							343	1	NCBInr	gi|125986251	96	50472	6	4	5	3	0.24	GA10459 [Drosophila pseudoobscura pseudoobscura]
974	1	NCBInr	gi|21358045	24	73153	2	1	1	1	0.05	flyers-cup, isoform B [Drosophila melanogaster]							312	1	NCBInr	gi|125981049	107	28371	5	3	4	2	0.28	GA10657 [Drosophila pseudoobscura pseudoobscura]
1030	1	NCBInr	gi|11321422	17	61976	1	1	1	1	0.06	focal contact protein paxillin [Drosophila melanogaster]							1023	1	NCBInr	gi|198469898	17	70184	2	1	2	1	0.05	GA10950 [Drosophila pseudoobscura pseudoobscura]
736	1	NCBInr	gi|20129625	42	57998	1	1	1	1	0.06	fondue, isoform B [Drosophila melanogaster]							755	1	NCBInr	gi|125985765	38	40211	2	2	1	1	0.1	GA11162 [Drosophila pseudoobscura pseudoobscura]
778	1	NCBInr	gi|20129625	42	57998	1	1	1	1	0.06	fondue, isoform B [Drosophila melanogaster]							1039	1	NCBInr	gi|198471567	16	505681	4	1	4	1	0.01	GA11430 [Drosophila pseudoobscura pseudoobscura]
568	1	NCBInr	gi|20129625	52	57998	2	1	2	1	0.06	fondue, isoform B [Drosophila melanogaster]							1005	1	NCBInr	gi|125775704	18	27010	4	1	2	1	0.14	GA11451 [Drosophila pseudoobscura pseudoobscura]
326	1	NCBInr	gi|17737895	126	40364	7	5	5	3	0.31	formaldehyde dehydrogenase [Drosophila melanogaster]							804	1	NCBInr	gi|125986649	34	51171	2	1	2	1	0.07	GA11518 [Drosophila pseudoobscura pseudoobscura]
343	1	NCBInr	gi|414423	121	148102	12	5	10	5	0.13	formylglycineamide ribotide amidotransferase [Drosophila melanogaster]							951	1	NCBInr	gi|125808647	21	24712	2	1	2	1	0.15	GA11614 [Drosophila pseudoobscura pseudoobscura]
410	1	NCBInr	gi|24642972	96	21655	8	5	6	4	0.92	frequenin 1, isoform B [Drosophila melanogaster]							427	1	NCBInr	gi|125808055	73	13193	2	2	2	2	0.69	GA11862 [Drosophila pseudoobscura pseudoobscura]
461	1	NCBInr	gi|24642972	67	21655	8	6	5	4	0.92	frequenin 1, isoform B [Drosophila melanogaster]							864	1	NCBInr	gi|125773285	26	92995	6	1	4	1	0.04	GA11876 [Drosophila pseudoobscura pseudoobscura]
464	1	NCBInr	gi|24642972	89	21655	6	5	3	2	0.4	frequenin 1, isoform B [Drosophila melanogaster]							560	3	NCBInr	gi|125983936	24	45797	4	2	3	2	0.17	GA13327 [Drosophila pseudoobscura pseudoobscura]
567	1	NCBInr	gi|19921562	63	36174	6	6	4	4	0.49	fructose-1,6-bisphosphatase, isoform A [Drosophila melanogaster]							80	2	NCBInr	gi|125775586	333	50598	22	15	11	7	0.65	GA15055 [Drosophila pseudoobscura pseudoobscura]
723	1	NCBInr	gi|24657182	46	46442	4	3	4	3	0.26	fumarylacetoacetase [Drosophila melanogaster]							301	1	NCBInr	gi|125979053	110	19013	4	4	2	2	0.45	GA15131 [Drosophila pseudoobscura pseudoobscura]
137	3	NCBInr	gi|24653107	203	41612	9	7	7	5	0.68	G protein alpha49B, isoform A [Drosophila melanogaster]							453	1	NCBInr	gi|125772981	64	24202	4	3	2	2	0.34	GA15185 [Drosophila pseudoobscura pseudoobscura]
215	2	NCBInr	gi|24653107	139	41612	7	6	6	5	0.54	G protein alpha49B, isoform A [Drosophila melanogaster]							699	1	NCBInr	gi|125807113	38	23912	4	2	3	2	0.35	GA15451 [Drosophila pseudoobscura pseudoobscura]
137	2	NCBInr	gi|24653117	316	41269	20	17	11	9	1.6	G protein alpha49B, isoform D [Drosophila melanogaster]							102	4	NCBInr	gi|125807031	86	44700	6	5	3	3	0.27	GA15477 [Drosophila pseudoobscura pseudoobscura]
108	2	NCBInr	gi|24653117	297	41269	23	19	12	10	1.38	G protein alpha49B, isoform D [Drosophila melanogaster]							828	1	NCBInr	gi|125773665	32	94190	2	2	2	2	0.08	GA16083 [Drosophila pseudoobscura pseudoobscura]
215	1	NCBInr	gi|24653117	216	41269	12	11	8	7	1	G protein alpha49B, isoform D [Drosophila melanogaster]							1057	1	NCBInr	gi|198470128	15	136381	7	1	4	1	0.03	GA16807 [Drosophila pseudoobscura pseudoobscura]
144	1	NCBInr	gi|17933598	323	37109	15	11	7	7	1.39	G protein beta-subunit 13F, isoform A [Drosophila melanogaster]							449	1	NCBInr	gi|198471051	69	78897	3	2	3	2	0.1	GA17426 [Drosophila pseudoobscura pseudoobscura]
98	1	NCBInr	gi|17933598	490	37109	15	14	7	7	1.39	G protein beta-subunit 13F, isoform A [Drosophila melanogaster]							16	2	NCBInr	gi|125807728	816	59545	56	41	13	11	1.2	GA17558 [Drosophila pseudoobscura pseudoobscura]
103	1	NCBInr	gi|17933598	366	37109	16	11	7	6	0.97	G protein beta-subunit 13F, isoform A [Drosophila melanogaster]							771	1	NCBInr	gi|198467705	34	96771	4	2	4	2	0.08	GA17599 [Drosophila pseudoobscura pseudoobscura]
329	1	NCBInr	gi|17864430	100	8392	5	4	3	2	2.28	G protein gamma30A, isoform A [Drosophila melanogaster]							839	1	NCBInr	gi|198467705	28	96771	4	1	4	1	0.04	GA17599 [Drosophila pseudoobscura pseudoobscura]
137	1	NCBInr	gi|24652448	361	40450	24	20	12	11	1.66	G protein oalpha 47A, isoform A [Drosophila melanogaster]							449	1	NCBInr	gi|125980853	67	52500	3	2	2	1	0.07	GA17642 [Drosophila pseudoobscura pseudoobscura]
101	1	NCBInr	gi|24652446	478	40511	27	23	10	9	1.42	G protein oalpha 47A, isoform B [Drosophila melanogaster]							898	1	NCBInr	gi|198471386	25	92902	3	1	3	1	0.04	GA17739 [Drosophila pseudoobscura pseudoobscura]
108	1	NCBInr	gi|24652446	355	40511	25	21	10	8	1.42	G protein oalpha 47A, isoform B [Drosophila melanogaster]							22	2	NCBInr	gi|125981509	659	72261	36	23	14	10	0.82	GA17988 [Drosophila pseudoobscura pseudoobscura]
295	2	NCBInr	gi|125774761	35	47755	3	2	2	2	0.16	GA10280 [Drosophila pseudoobscura pseudoobscura]							543	1	NCBInr	gi|125980582	54	33209	3	2	2	1	0.11	GA18188 [Drosophila pseudoobscura pseudoobscura]
493	1	NCBInr	gi|125811549	62	31540	4	3	3	2	0.25	GA10372 [Drosophila pseudoobscura pseudoobscura]							1086	1	NCBInr	gi|125808686	14	310554	3	1	3	1	0.01	GA18253 [Drosophila pseudoobscura pseudoobscura]
772	1	NCBInr	gi|125981049	42	28371	4	1	3	1	0.13	GA10657 [Drosophila pseudoobscura pseudoobscura]							816	1	NCBInr	gi|125809622	31	105874	4	2	3	2	0.07	GA18551 [Drosophila pseudoobscura pseudoobscura]
1023	1	NCBInr	gi|198469898	17	70184	2	1	2	1	0.05	GA10950 [Drosophila pseudoobscura pseudoobscura]							27	2	NCBInr	gi|390178180	957	60856	42	37	17	17	2.09	GA18802, isoform B [Drosophila pseudoobscura pseudoobscura]
1147	1	NCBInr	gi|125773285	15	92995	8	1	4	1	0.04	GA11876 [Drosophila pseudoobscura pseudoobscura]							32	2	NCBInr	gi|390178180	911	60856	47	37	20	16	1.91	GA18802, isoform B [Drosophila pseudoobscura pseudoobscura]
895	1	NCBInr	gi|125775701	28	23632	3	2	3	2	0.35	GA13222 [Drosophila pseudoobscura pseudoobscura]							34	2	NCBInr	gi|390178180	856	60856	44	36	19	16	1.74	GA18802, isoform B [Drosophila pseudoobscura pseudoobscura]
1185	1	NCBInr	gi|125987187	14	93858	2	1	2	1	0.04	GA13618 [Drosophila pseudoobscura pseudoobscura]							975	1	NCBInr	gi|125984240	19	57294	3	1	3	1	0.07	GA18950 [Drosophila pseudoobscura pseudoobscura]
68	2	NCBInr	gi|125775586	481	50598	38	23	12	7	0.77	GA15055 [Drosophila pseudoobscura pseudoobscura]							452	1	NCBInr	gi|125777716	65	60917	8	2	5	2	0.13	GA19374 [Drosophila pseudoobscura pseudoobscura]
175	1	NCBInr	gi|198457521	252	88822	21	10	16	9	0.44	GA15351 [Drosophila pseudoobscura pseudoobscura]							383	1	NCBInr	gi|390177774	85	61110	13	7	11	6	0.43	GA19392 [Drosophila pseudoobscura pseudoobscura]
699	1	NCBInr	gi|125807113	38	23912	4	2	3	2	0.35	GA15451 [Drosophila pseudoobscura pseudoobscura]							487	1	NCBInr	gi|390177774	61	61110	12	3	7	2	0.13	GA19392 [Drosophila pseudoobscura pseudoobscura]
137	4	NCBInr	gi|125807031	67	44700	6	4	5	4	0.38	GA15477 [Drosophila pseudoobscura pseudoobscura]							624	1	NCBInr	gi|125977492	45	24287	6	2	3	2	0.34	GA20236 [Drosophila pseudoobscura pseudoobscura]
446	1	NCBInr	gi|198471051	94	78897	3	2	3	2	0.1	GA17426 [Drosophila pseudoobscura pseudoobscura]							98	2	NCBInr	gi|125775187	97	45628	4	4	3	3	0.37	GA20384 [Drosophila pseudoobscura pseudoobscura]
15	2	NCBInr	gi|125807728	779	59545	62	38	14	10	1.07	GA17558 [Drosophila pseudoobscura pseudoobscura]							177	2	NCBInr	gi|125811091	111	24860	8	6	4	2	0.33	GA20450 [Drosophila pseudoobscura pseudoobscura]
771	1	NCBInr	gi|198467705	34	96771	4	2	4	2	0.08	GA17599 [Drosophila pseudoobscura pseudoobscura]							580	1	NCBInr	gi|125775900	49	21522	4	4	4	4	0.92	GA20509 [Drosophila pseudoobscura pseudoobscura]
981	1	NCBInr	gi|125980542	25	29656	2	2	2	2	0.27	GA17604 [Drosophila pseudoobscura pseudoobscura]							851	1	NCBInr	gi|125979959	27	23338	2	2	2	2	0.35	GA20609 [Drosophila pseudoobscura pseudoobscura]
898	1	NCBInr	gi|198471386	25	92902	3	1	3	1	0.04	GA17739 [Drosophila pseudoobscura pseudoobscura]							78	1	NCBInr	gi|125812000	454	80850	21	17	12	10	0.57	GA20935 [Drosophila pseudoobscura pseudoobscura]
22	2	NCBInr	gi|125981509	659	72261	36	23	14	10	0.82	GA17988 [Drosophila pseudoobscura pseudoobscura]							377	1	NCBInr	gi|198457977	85	22097	5	4	2	1	0.17	GA21129 [Drosophila pseudoobscura pseudoobscura]
1086	1	NCBInr	gi|125808686	14	310554	3	1	3	1	0.01	GA18253 [Drosophila pseudoobscura pseudoobscura]							378	1	NCBInr	gi|198457977	84	22097	5	3	2	1	0.17	GA21129 [Drosophila pseudoobscura pseudoobscura]
588	1	NCBInr	gi|125809622	58	105874	6	2	3	1	0.03	GA18551 [Drosophila pseudoobscura pseudoobscura]							896	1	NCBInr	gi|125977312	26	39866	2	1	2	1	0.09	GA21193 [Drosophila pseudoobscura pseudoobscura]
49	2	NCBInr	gi|390178180	724	60856	48	35	21	18	2.09	GA18802, isoform B [Drosophila pseudoobscura pseudoobscura]							375	1	NCBInr	gi|125810245	88	67308	5	3	3	3	0.17	GA21200, isoform A [Drosophila pseudoobscura pseudoobscura]
994	1	NCBInr	gi|125984240	19	57294	3	1	3	1	0.07	GA18950 [Drosophila pseudoobscura pseudoobscura]							988	1	NCBInr	gi|125984952	18	41643	2	1	2	1	0.09	GA21449 [Drosophila pseudoobscura pseudoobscura]
421	3	NCBInr	gi|125773553	41	34530	3	3	2	2	0.23	GA19032 [Drosophila pseudoobscura pseudoobscura]							518	1	NCBInr	gi|126002095	55	24671	3	2	2	2	0.33	GA21592 [Drosophila pseudoobscura pseudoobscura]
305	1	NCBInr	gi|125809021	151	53841	13	8	8	5	0.49	GA19322 [Drosophila pseudoobscura pseudoobscura]							356	1	NCBInr	gi|198471256	91	157180	8	5	5	3	0.12	GA22660 [Drosophila pseudoobscura pseudoobscura]
934	1	NCBInr	gi|198451222	29	104152	6	1	3	1	0.04	GA19330 [Drosophila pseudoobscura pseudoobscura]							75	2	NCBInr	gi|198469334	156	121503	13	11	9	7	0.23	GA23034 [Drosophila pseudoobscura pseudoobscura]
269	1	NCBInr	gi|125772881	170	27455	17	12	11	8	1.82	GA19858 [Drosophila pseudoobscura pseudoobscura]							79	2	NCBInr	gi|198469334	112	121503	14	9	8	6	0.2	GA23034 [Drosophila pseudoobscura pseudoobscura]
624	1	NCBInr	gi|125977492	45	24287	6	2	3	2	0.34	GA20236 [Drosophila pseudoobscura pseudoobscura]							124	1	NCBInr	gi|198458189	318	990750	29	11	24	9	0.04	GA24356 [Drosophila pseudoobscura pseudoobscura]
166	2	NCBInr	gi|125811091	111	24860	8	6	4	3	0.53	GA20450 [Drosophila pseudoobscura pseudoobscura]							318	1	NCBInr	gi|198467189	106	16942	3	3	1	1	0.23	GA24895 [Drosophila pseudoobscura pseudoobscura]
580	1	NCBInr	gi|125775900	49	21522	4	4	4	4	0.92	GA20509 [Drosophila pseudoobscura pseudoobscura]							299	1	NCBInr	gi|198467189	116	16942	2	2	1	1	0.23	GA24895 [Drosophila pseudoobscura pseudoobscura]
851	1	NCBInr	gi|125979959	27	23338	2	2	2	2	0.35	GA20609 [Drosophila pseudoobscura pseudoobscura]							363	1	NCBInr	gi|198467189	90	16942	3	3	1	1	0.23	GA24895 [Drosophila pseudoobscura pseudoobscura]
78	1	NCBInr	gi|125812000	454	80850	21	17	12	10	0.57	GA20935 [Drosophila pseudoobscura pseudoobscura]							981	1	NCBInr	gi|198474592	18	58966	1	1	1	1	0.06	GA25724 [Drosophila pseudoobscura pseudoobscura]
564	1	NCBInr	gi|125810602	63	42111	3	1	2	1	0.09	GA20943 [Drosophila pseudoobscura pseudoobscura]							841	1	NCBInr	gi|198474497	28	10863	3	1	2	1	0.37	GA25739 [Drosophila pseudoobscura pseudoobscura]
378	1	NCBInr	gi|198457977	84	22097	5	3	2	1	0.17	GA21129 [Drosophila pseudoobscura pseudoobscura]							650	1	NCBInr	gi|198474497	43	10863	2	1	2	1	0.37	GA25739 [Drosophila pseudoobscura pseudoobscura]
845	1	NCBInr	gi|125977312	35	39866	4	3	4	3	0.31	GA21193 [Drosophila pseudoobscura pseudoobscura]							752	1	NCBInr	gi|125985805	35	59141	3	2	2	1	0.06	GA25964 [Drosophila pseudoobscura pseudoobscura]
518	1	NCBInr	gi|126002095	55	24671	3	2	2	2	0.33	GA21592 [Drosophila pseudoobscura pseudoobscura]							514	1	NCBInr	gi|198450410	60	276408	7	1	5	1	0.01	GA26775 [Drosophila pseudoobscura pseudoobscura]
956	1	NCBInr	gi|125775679	25	47621	2	2	2	2	0.16	GA21998 [Drosophila pseudoobscura pseudoobscura]							792	1	NCBInr	gi|198467820	32	34741	1	1	1	1	0.11	GA27596 [Drosophila pseudoobscura pseudoobscura]
441	1	NCBInr	gi|198471256	88	157180	9	6	9	6	0.15	GA22660 [Drosophila pseudoobscura pseudoobscura]							813	1	NCBInr	gi|198467820	33	34741	1	1	1	1	0.11	GA27596 [Drosophila pseudoobscura pseudoobscura]
75	2	NCBInr	gi|198469334	156	121503	13	11	9	7	0.23	GA23034 [Drosophila pseudoobscura pseudoobscura]							840	1	NCBInr	gi|14010623	28	50706	1	1	1	1	0.07	gag protein [Drosophila melanogaster]
1090	1	NCBInr	gi|198460364	18	107016	3	1	3	1	0.03	GA24180 [Drosophila pseudoobscura pseudoobscura]							824	1	NCBInr	gi|1905851	29	56769	1	1	1	1	0.07	gag protein [Drosophila melanogaster]
124	1	NCBInr	gi|198458189	318	990750	29	11	24	9	0.04	GA24356 [Drosophila pseudoobscura pseudoobscura]							976	1	NCBInr	gi|20136449	18	48853	1	1	1	1	0.08	gag protein [Drosophila melanogaster]
284	1	NCBInr	gi|198467189	144	16942	3	3	1	1	0.23	GA24895 [Drosophila pseudoobscura pseudoobscura]							797	1	NCBInr	gi|7109190	32	36417	1	1	1	1	0.1	gag protein [Drosophila melanogaster]
650	1	NCBInr	gi|198474497	43	10863	2	1	2	1	0.37	GA25739 [Drosophila pseudoobscura pseudoobscura]							469	1	NCBInr	gi|21355577	64	54093	3	2	3	2	0.14	galactokinase, isoform B [Drosophila melanogaster]
237	2	NCBInr	gi|390177452	116	57641	15	6	9	6	0.46	GA26698, isoform B [Drosophila pseudoobscura pseudoobscura]							1007	1	NCBInr	gi|12054036	17	154712	3	1	1	1	0.02	gamma tubulin ring protein [Drosophila melanogaster]
358	1	NCBInr	gi|198450410	121	276408	11	5	9	5	0.07	GA26775 [Drosophila pseudoobscura pseudoobscura]							1040	1	NCBInr	gi|12054036	16	154712	3	1	1	1	0.02	gamma tubulin ring protein [Drosophila melanogaster]
792	1	NCBInr	gi|198467820	32	34741	1	1	1	1	0.11	GA27596 [Drosophila pseudoobscura pseudoobscura]							525	1	NCBInr	gi|17137734	57	33675	3	1	3	1	0.11	gamma-soluble NSF attachment protein [Drosophila melanogaster]
957	1	NCBInr	gi|198477403	25	73076	3	1	2	1	0.05	GA27682 [Drosophila pseudoobscura pseudoobscura]							63	2	NCBInr	gi|126002462	505	35290	32	21	13	9	1.75	Gapdh2 [Drosophila pseudoobscura pseudoobscura]
161	3	NCBInr	gi|198472810	159	61656	12	9	9	7	0.51	GA28835 [Drosophila pseudoobscura pseudoobscura]							1017	1	NCBInr	gi|24640523	16	39329	1	1	1	1	0.1	Gbeta5 [Drosophila melanogaster]
632	1	NCBInr	gi|14010623	57	50706	1	1	1	1	0.07	gag protein [Drosophila melanogaster]							402	1	NCBInr	gi|510500	77	17593	3	3	1	1	0.22	GCR 1 protein [Drosophila melanogaster]
1067	1	NCBInr	gi|1905851	15	56769	1	1	1	1	0.07	gag protein [Drosophila melanogaster]							827	1	NCBInr	gi|195580838	30	115903	7	2	5	2	0.06	GD10382 [Drosophila simulans]
797	1	NCBInr	gi|7109190	32	36417	1	1	1	1	0.1	gag protein [Drosophila melanogaster]							889	1	NCBInr	gi|195580838	25	115903	6	1	5	1	0.03	GD10382 [Drosophila simulans]
539	1	NCBInr	gi|21355577	68	54093	9	3	6	3	0.22	galactokinase, isoform B [Drosophila melanogaster]							360	1	NCBInr	gi|195582973	90	90993	6	4	6	4	0.17	GD10948 [Drosophila simulans]
624	1	NCBInr	gi|21355577	58	54093	4	2	4	2	0.14	galactokinase, isoform B [Drosophila melanogaster]							603	1	NCBInr	gi|195582973	47	90993	5	1	3	1	0.04	GD10948 [Drosophila simulans]
1061	1	NCBInr	gi|12054036	19	154712	2	1	1	1	0.02	gamma tubulin ring protein [Drosophila melanogaster]							508	1	NCBInr	gi|195586197	61	32165	4	2	3	2	0.25	GD11804 [Drosophila simulans]
624	1	NCBInr	gi|17137734	54	33675	1	1	1	1	0.11	gamma-soluble NSF attachment protein [Drosophila melanogaster]							245	1	NCBInr	gi|195586293	146	14544	14	10	5	3	1.04	GD11826 [Drosophila simulans]
23	2	NCBInr	gi|126002462	1380	35290	52	43	12	10	1.75	Gapdh2 [Drosophila pseudoobscura pseudoobscura]							887	1	NCBInr	gi|195591988	25	103355	4	1	4	1	0.04	GD12155 [Drosophila simulans]
747	1	NCBInr	gi|24644504	44	28346	7	2	4	2	0.29	gasp, isoform A [Drosophila melanogaster]							68	2	NCBInr	gi|195564797	294	354628	30	18	18	12	0.14	GD16362 [Drosophila simulans]
599	1	NCBInr	gi|24644504	57	28346	5	2	3	1	0.13	gasp, isoform A [Drosophila melanogaster]							651	1	NCBInr	gi|195564992	43	14404	6	3	4	3	1.05	GD16670 [Drosophila simulans]
1107	1	NCBInr	gi|24640523	17	39329	1	1	1	1	0.1	Gbeta5 [Drosophila melanogaster]							402	1	NCBInr	gi|195564992	81	14404	7	4	4	3	1.05	GD16670 [Drosophila simulans]
1077	1	NCBInr	gi|24640523	20	39329	2	1	2	1	0.1	Gbeta5 [Drosophila melanogaster]							320	1	NCBInr	gi|195564992	105	14404	8	3	4	2	0.62	GD16670 [Drosophila simulans]
396	1	NCBInr	gi|510500	80	17593	3	3	1	1	0.22	GCR 1 protein [Drosophila melanogaster]							754	2	NCBInr	gi|195565421	36	79087	1	1	1	1	0.04	GD16795 [Drosophila simulans]
975	1	NCBInr	gi|195581142	26	43186	1	1	1	1	0.09	GD10270 [Drosophila simulans]							414	1	NCBInr	gi|195571419	79	41581	6	1	4	1	0.09	GD18835 [Drosophila simulans]
827	1	NCBInr	gi|195580838	30	115903	7	2	5	2	0.06	GD10382 [Drosophila simulans]							1083	1	NCBInr	gi|195571031	14	39232	5	1	4	1	0.1	GD18939 [Drosophila simulans]
576	1	NCBInr	gi|195582180	61	8390	3	2	2	1	0.49	GD10738 [Drosophila simulans]							2	2	NCBInr	gi|195569305	3378	121335	195	160	43	39	4.35	GD19388 [Drosophila simulans]
605	1	NCBInr	gi|195582973	61	90993	5	2	5	2	0.08	GD10948 [Drosophila simulans]							2	2	NCBInr	gi|195569305	3029	121335	180	130	42	38	3.47	GD19388 [Drosophila simulans]
508	1	NCBInr	gi|195586197	61	32165	4	2	3	2	0.25	GD11804 [Drosophila simulans]							213	1	NCBInr	gi|195568185	186	59667	10	7	7	5	0.35	GD19729 [Drosophila simulans]
320	1	NCBInr	gi|195586293	127	14544	11	10	5	4	2.29	GD11826 [Drosophila simulans]							1043	1	NCBInr	gi|195568499	16	171758	5	1	3	1	0.02	GD19802 [Drosophila simulans]
314	1	NCBInr	gi|195553641	142	64733	10	8	5	3	0.18	GD11927 [Drosophila simulans]							1058	1	NCBInr	gi|195568645	14	11265	12	1	1	1	0.34	GD19838 [Drosophila simulans]
1023	1	NCBInr	gi|195588919	24	69014	6	1	3	1	0.05	GD14144 [Drosophila simulans]							1075	1	NCBInr	gi|195568645	14	11265	12	3	1	1	0.34	GD19838 [Drosophila simulans]
53	1	NCBInr	gi|195590970	820	123703	58	40	29	22	1.03	GD14681 [Drosophila simulans]							1016	1	NCBInr	gi|195569458	17	10930	1	1	1	1	0.37	GD20065 [Drosophila simulans]
866	1	NCBInr	gi|195575412	34	37686	2	1	2	1	0.1	GD16195 [Drosophila simulans]							436	1	NCBInr	gi|195571317	74	25590	5	2	4	1	0.15	GD20537 [Drosophila simulans]
68	2	NCBInr	gi|195564797	294	354628	30	18	18	12	0.14	GD16362 [Drosophila simulans]							884	1	NCBInr	gi|195574155	25	287503	4	2	4	2	0.03	GD21289 [Drosophila simulans]
372	1	NCBInr	gi|195564992	107	14404	7	4	4	3	1.05	GD16670 [Drosophila simulans]							982	1	NCBInr	gi|195576065	18	26292	1	1	1	1	0.14	GD22824 [Drosophila simulans]
341	1	NCBInr	gi|195565437	121	43729	7	3	6	2	0.28	GD16801 [Drosophila simulans]							472	1	NCBInr	gi|195579314	66	84885	5	1	4	1	0.04	GD23988 [Drosophila simulans]
1053	1	NCBInr	gi|195571419	15	41581	8	1	4	1	0.09	GD18835 [Drosophila simulans]							623	1	NCBInr	gi|195579316	45	49164	4	2	3	1	0.08	GD23989 [Drosophila simulans]
1083	1	NCBInr	gi|195571031	14	39232	5	1	4	1	0.1	GD18939 [Drosophila simulans]							422	1	NCBInr	gi|195580539	77	25919	5	4	4	3	0.51	GD24291 [Drosophila simulans]
2	2	NCBInr	gi|195569305	3378	121335	195	160	43	39	4.35	GD19388 [Drosophila simulans]							358	1	NCBInr	gi|195580539	87	25919	4	3	3	2	0.31	GD24291 [Drosophila simulans]
1082	1	NCBInr	gi|195569231	18	113472	4	1	2	1	0.03	GD19407 [Drosophila simulans]							397	1	NCBInr	gi|195584419	83	78895	20	8	12	7	0.38	GD25430 [Drosophila simulans]
1041	1	NCBInr	gi|195568499	20	171758	5	1	3	1	0.02	GD19802 [Drosophila simulans]							371	1	NCBInr	gi|195584419	86	78895	16	7	10	6	0.32	GD25430 [Drosophila simulans]
1194	1	NCBInr	gi|195568645	13	11265	5	1	1	1	0.34	GD19838 [Drosophila simulans]							145	1	NCBInr	gi|195583780	255	119670	19	11	14	9	0.4	GD25577 [Drosophila simulans]
779	1	NCBInr	gi|195570073	42	90047	1	1	1	1	0.04	GD20219 [Drosophila simulans]							203	1	NCBInr	gi|195583780	178	119670	19	8	14	7	0.28	GD25577 [Drosophila simulans]
457	1	NCBInr	gi|195577957	90	30954	6	4	5	3	0.41	GD23637 [Drosophila simulans]							169	1	NCBInr	gi|195583780	220	119670	16	9	12	7	0.28	GD25577 [Drosophila simulans]
472	1	NCBInr	gi|195579314	66	84885	5	1	4	1	0.04	GD23988 [Drosophila simulans]							139	1	NCBInr	gi|24583049	269	49871	14	10	10	7	0.66	GDP dissociation inhibitor, isoform A [Drosophila melanogaster]
795	1	NCBInr	gi|195586585	41	104188	4	2	4	2	0.07	GD24909 [Drosophila simulans]							131	1	NCBInr	gi|24583049	285	49871	15	10	9	5	0.44	GDP dissociation inhibitor, isoform A [Drosophila melanogaster]
73	1	NCBInr	gi|195583780	593	119670	36	25	24	17	0.84	GD25577 [Drosophila simulans]							156	1	NCBInr	gi|24583049	244	49871	13	9	7	4	0.34	GDP dissociation inhibitor, isoform A [Drosophila melanogaster]
935	1	NCBInr	gi|195582957	29	156715	8	3	8	3	0.07	GD25789 [Drosophila simulans]							239	1	NCBInr	gi|195501990	151	64461	17	8	11	5	0.4	GE10139 [Drosophila yakuba]
135	1	NCBInr	gi|24583049	366	49871	18	14	11	9	1.06	GDP dissociation inhibitor, isoform A [Drosophila melanogaster]							1066	1	NCBInr	gi|195488087	15	70721	2	1	2	1	0.05	GE11815 [Drosophila yakuba]
218	1	NCBInr	gi|24583049	190	49871	15	9	11	6	0.54	GDP dissociation inhibitor, isoform A [Drosophila melanogaster]							80	3	NCBInr	gi|195486536	110	184994	19	9	13	7	0.17	GE12190 [Drosophila yakuba]
156	1	NCBInr	gi|24583049	244	49871	13	9	7	4	0.34	GDP dissociation inhibitor, isoform A [Drosophila melanogaster]							92	2	NCBInr	gi|195486536	88	184994	17	9	13	8	0.17	GE12190 [Drosophila yakuba]
239	1	NCBInr	gi|195501990	151	64461	17	8	11	5	0.4	GE10139 [Drosophila yakuba]							94	3	NCBInr	gi|195486536	90	184994	17	7	11	6	0.13	GE12190 [Drosophila yakuba]
573	1	NCBInr	gi|195504354	62	74567	2	2	2	2	0.1	GE10701 [Drosophila yakuba]							494	1	NCBInr	gi|195485902	64	111936	11	2	7	2	0.07	GE12326 [Drosophila yakuba]
898	1	NCBInr	gi|195472759	30	917793	18	2	16	2	0.01	GE11346 [Drosophila yakuba]							716	1	NCBInr	gi|195483858	40	60082	2	1	2	1	0.06	GE13131 [Drosophila yakuba]
1021	1	NCBInr	gi|195488337	21	83866	5	1	4	1	0.04	GE11760 [Drosophila yakuba]							838	1	NCBInr	gi|195485826	31	76124	29	1	2	1	0.05	GE13547 [Drosophila yakuba]
1066	1	NCBInr	gi|195488087	15	70721	2	1	2	1	0.05	GE11815 [Drosophila yakuba]							782	1	NCBInr	gi|195469323	35	98385	3	2	3	2	0.08	GE14542 [Drosophila yakuba]
594	1	NCBInr	gi|195487475	62	25035	4	3	3	2	0.33	GE11963 [Drosophila yakuba]							771	1	NCBInr	gi|195469449	34	160687	3	1	3	1	0.02	GE14573 [Drosophila yakuba]
49	2	NCBInr	gi|195486536	173	184994	19	12	12	10	0.24	GE12190 [Drosophila yakuba]							302	1	NCBInr	gi|195470809	114	82248	11	5	9	5	0.25	GE15067 [Drosophila yakuba]
92	2	NCBInr	gi|195486536	88	184994	17	9	13	8	0.17	GE12190 [Drosophila yakuba]							1034	1	NCBInr	gi|195470741	17	37736	2	1	2	1	0.1	GE15120 [Drosophila yakuba]
494	1	NCBInr	gi|195485902	64	111936	11	2	7	2	0.07	GE12326 [Drosophila yakuba]							75	1	NCBInr	gi|195479007	483	191083	31	21	22	14	0.36	GE16016 [Drosophila yakuba]
1173	1	NCBInr	gi|195485561	14	138804	2	1	2	1	0.03	GE12396 [Drosophila yakuba]							776	1	NCBInr	gi|195478688	33	65745	3	1	3	1	0.06	GE16079 [Drosophila yakuba]
212	1	NCBInr	gi|195484296	222	50100	9	7	6	4	0.33	GE12689 [Drosophila yakuba]							655	1	NCBInr	gi|195477768	45	11628	6	3	4	2	0.8	GE16241 [Drosophila yakuba]
863	1	NCBInr	gi|195483758	32	49049	5	2	5	2	0.16	GE13108 [Drosophila yakuba]							769	1	NCBInr	gi|195480575	34	42505	5	2	4	1	0.09	GE17553 [Drosophila yakuba]
975	1	NCBInr	gi|195483858	24	60082	3	1	3	1	0.06	GE13131 [Drosophila yakuba]							1040	1	NCBInr	gi|195471125	15	28532	1	1	1	1	0.13	GE18249 [Drosophila yakuba]
1020	1	NCBInr	gi|195485203	21	59812	2	1	2	1	0.06	GE13420 [Drosophila yakuba]							928	1	NCBInr	gi|195472883	22	43370	2	1	2	1	0.09	GE18727 [Drosophila yakuba]
1047	1	NCBInr	gi|195485882	20	329120	5	1	5	1	0.01	GE13563 [Drosophila yakuba]							785	1	NCBInr	gi|195472883	35	43370	2	1	2	1	0.09	GE18727 [Drosophila yakuba]
908	1	NCBInr	gi|195486274	29	112547	2	1	2	1	0.03	GE13650 [Drosophila yakuba]							911	1	NCBInr	gi|195495978	23	84858	4	1	3	1	0.04	GE19656 [Drosophila yakuba]
839	1	NCBInr	gi|195487237	36	76953	4	1	2	1	0.05	GE13860 [Drosophila yakuba]							45	2	NCBInr	gi|195494948	719	123745	60	45	30	24	1.34	GE19891 [Drosophila yakuba]
1120	1	NCBInr	gi|195487392	16	140233	2	1	2	1	0.03	GE13899 [Drosophila yakuba]							35	2	NCBInr	gi|195494948	724	123745	56	38	28	20	0.97	GE19891 [Drosophila yakuba]
1139	1	NCBInr	gi|195488436	15	102735	2	1	2	1	0.04	GE14124 [Drosophila yakuba]							969	1	NCBInr	gi|195492347	21	237740	12	2	2	1	0.01	GE20471 [Drosophila yakuba]
1085	1	NCBInr	gi|195471517	18	30615	2	1	2	1	0.12	GE14513 [Drosophila yakuba]							954	1	NCBInr	gi|195492347	21	237740	13	1	3	1	0.01	GE20471 [Drosophila yakuba]
1034	1	NCBInr	gi|195470741	17	37736	2	1	2	1	0.1	GE15120 [Drosophila yakuba]							995	1	NCBInr	gi|195491026	18	257692	3	1	3	1	0.01	GE21275 [Drosophila yakuba]
1162	1	NCBInr	gi|195480595	15	92881	4	1	2	1	0.04	GE15686 [Drosophila yakuba]							362	2	NCBInr	gi|195491416	76	29123	10	6	6	5	0.84	GE21358 [Drosophila yakuba]
1074	1	NCBInr	gi|195470469	21	71108	2	1	2	1	0.05	GE17517 [Drosophila yakuba]							456	1	NCBInr	gi|195491416	68	29123	10	6	5	3	0.44	GE21358 [Drosophila yakuba]
769	1	NCBInr	gi|195480575	34	42505	5	2	4	1	0.09	GE17553 [Drosophila yakuba]							484	2	NCBInr	gi|195491416	50	29123	9	3	4	2	0.28	GE21358 [Drosophila yakuba]
1150	1	NCBInr	gi|195471928	16	72325	1	1	1	1	0.05	GE18477 [Drosophila yakuba]							807	1	NCBInr	gi|195494742	31	147957	4	2	3	1	0.02	GE22121 [Drosophila yakuba]
782	1	NCBInr	gi|195472605	38	102687	5	1	5	1	0.04	GE18651 [Drosophila yakuba]							335	1	NCBInr	gi|195477011	99	30701	4	3	3	2	0.26	GE22963 [Drosophila yakuba]
45	2	NCBInr	gi|195494948	719	123745	60	45	30	24	1.34	GE19891 [Drosophila yakuba]							55	2	NCBInr	gi|195503625	202	90096	10	8	6	5	0.22	GE23773 [Drosophila yakuba]
1178	1	NCBInr	gi|195493110	13	63998	2	1	1	1	0.06	GE20285 [Drosophila yakuba]							712	1	NCBInr	gi|195503111	39	13588	2	2	2	2	0.66	GE23898 [Drosophila yakuba]
1024	1	NCBInr	gi|195492347	21	237740	6	1	3	1	0.01	GE20471 [Drosophila yakuba]							998	1	NCBInr	gi|195502791	18	88446	1	1	1	1	0.04	GE23987 [Drosophila yakuba]
1076	1	NCBInr	gi|195492347	21	237740	5	1	3	1	0.01	GE20471 [Drosophila yakuba]							1030	1	NCBInr	gi|195502172	15	86388	3	1	2	1	0.04	GE24119 [Drosophila yakuba]
969	1	NCBInr	gi|195492347	21	237740	12	2	2	1	0.01	GE20471 [Drosophila yakuba]							716	1	NCBInr	gi|195502160	38	78418	6	3	5	3	0.15	GE24123 [Drosophila yakuba]
627	2	NCBInr	gi|195491416	40	29123	8	3	4	3	0.44	GE21358 [Drosophila yakuba]							377	1	NCBInr	gi|195474189	84	35402	12	4	6	3	0.5	GE24510 [Drosophila yakuba]
456	1	NCBInr	gi|195491416	68	29123	10	6	5	3	0.44	GE21358 [Drosophila yakuba]							618	1	NCBInr	gi|195474189	46	35402	11	3	6	2	0.35	GE24510 [Drosophila yakuba]
1082	1	NCBInr	gi|195491531	20	34285	2	1	2	1	0.11	GE21388 [Drosophila yakuba]							774	1	NCBInr	gi|195474189	36	35402	10	1	5	1	0.11	GE24510 [Drosophila yakuba]
667	1	NCBInr	gi|195493065	48	102502	7	1	4	1	0.04	GE21724 [Drosophila yakuba]							932	1	NCBInr	gi|195497081	23	133563	5	1	4	1	0.03	GE25350 [Drosophila yakuba]
1188	1	NCBInr	gi|195479987	14	41240	1	1	1	1	0.09	GE22747 [Drosophila yakuba]							584	1	NCBInr	gi|195473661	51	86177	9	4	6	3	0.13	GE25965 [Drosophila yakuba]
1113	1	NCBInr	gi|195480658	18	118289	2	1	2	1	0.03	GE23268 [Drosophila yakuba]							544	1	NCBInr	gi|195501162	54	167599	3	2	3	2	0.04	GE26355 [Drosophila yakuba]
55	2	NCBInr	gi|195503625	202	90096	10	8	6	5	0.22	GE23773 [Drosophila yakuba]							1065	1	NCBInr	gi|195501176	15	40948	1	1	1	1	0.09	GE26358 [Drosophila yakuba]
716	1	NCBInr	gi|195502160	38	78418	6	3	5	3	0.15	GE24123 [Drosophila yakuba]							735	1	NCBInr	gi|283657	37	99883	1	1	1	1	0.04	gene boss protein - fruit fly (Drosophila melanogaster)
156	2	NCBInr	gi|195474189	66	35402	8	4	6	4	0.5	GE24510 [Drosophila yakuba]							1046	1	NCBInr	gi|2944400	16	38836	1	1	1	1	0.1	geranylgeranyl pyrophosphate synthase [Drosophila melanogaster]
377	1	NCBInr	gi|195474189	84	35402	12	4	6	3	0.5	GE24510 [Drosophila yakuba]							317	2	NCBInr	gi|194749330	99	36196	13	8	6	5	0.64	GF10249 [Drosophila ananassae]
947	1	NCBInr	gi|195498177	28	50529	4	1	2	1	0.07	GE25079 [Drosophila yakuba]							677	1	NCBInr	gi|194749330	40	36196	14	5	7	4	0.49	GF10249 [Drosophila ananassae]
326	1	NCBInr	gi|195473931	135	28853	12	7	6	4	0.64	GE25278 [Drosophila yakuba]							290	2	NCBInr	gi|194749330	47	36196	13	6	5	4	0.49	GF10249 [Drosophila ananassae]
1168	1	NCBInr	gi|195497081	14	133563	8	1	6	1	0.03	GE25350 [Drosophila yakuba]							553	1	NCBInr	gi|194749653	53	49175	3	2	3	2	0.16	GF10329 [Drosophila ananassae]
932	1	NCBInr	gi|195497081	23	133563	5	1	4	1	0.03	GE25350 [Drosophila yakuba]							167	2	NCBInr	gi|194749729	118	46942	9	7	5	5	0.47	GF10349 [Drosophila ananassae]
831	1	NCBInr	gi|195499403	38	31755	2	1	2	1	0.12	GE25947 [Drosophila yakuba]							243	2	NCBInr	gi|194749729	132	46942	10	10	5	5	0.47	GF10349 [Drosophila ananassae]
649	1	NCBInr	gi|195501121	50	130833	5	1	5	1	0.03	GE26342 [Drosophila yakuba]							203	2	NCBInr	gi|194749729	103	46942	9	8	6	5	0.47	GF10349 [Drosophila ananassae]
1065	1	NCBInr	gi|195501176	15	40948	1	1	1	1	0.09	GE26358 [Drosophila yakuba]							474	1	NCBInr	gi|194750719	63	10057	4	3	2	2	0.95	GF10534 [Drosophila ananassae]
930	1	NCBInr	gi|195501243	27	138815	4	1	4	1	0.03	GE26368 [Drosophila yakuba]							608	1	NCBInr	gi|194750719	45	10057	2	2	2	2	0.95	GF10534 [Drosophila ananassae]
891	1	NCBInr	gi|283657	32	99883	2	2	2	2	0.08	gene boss protein - fruit fly (Drosophila melanogaster)							1016	1	NCBInr	gi|194752319	16	171009	4	1	2	1	0.02	GF10935 [Drosophila ananassae]
1032	1	NCBInr	gi|283657	21	99883	1	1	1	1	0.04	gene boss protein - fruit fly (Drosophila melanogaster)							355	1	NCBInr	gi|194757297	92	44423	10	4	7	3	0.27	GF11269 [Drosophila ananassae]
841	1	NCBInr	gi|194749286	34	57061	2	1	2	1	0.07	GF10239 [Drosophila ananassae]							1044	1	NCBInr	gi|194754779	15	32811	2	1	2	1	0.11	GF11927 [Drosophila ananassae]
290	2	NCBInr	gi|194749330	47	36196	13	6	5	4	0.49	GF10249 [Drosophila ananassae]							25	2	NCBInr	gi|194754441	377	28182	24	14	10	6	1.13	GF12019 [Drosophila ananassae]
553	1	NCBInr	gi|194749653	53	49175	3	2	3	2	0.16	GF10329 [Drosophila ananassae]							189	2	NCBInr	gi|194754279	69	50605	8	4	5	4	0.33	GF12060 [Drosophila ananassae]
170	1	NCBInr	gi|194749729	237	46942	16	14	9	7	0.85	GF10349 [Drosophila ananassae]							207	2	NCBInr	gi|194754279	50	50605	10	3	8	3	0.24	GF12060 [Drosophila ananassae]
177	2	NCBInr	gi|194749729	173	46942	15	12	8	6	0.58	GF10349 [Drosophila ananassae]							781	1	NCBInr	gi|194754046	35	8891	5	3	3	2	2.1	GF12809 [Drosophila ananassae]
243	2	NCBInr	gi|194749729	132	46942	10	10	5	5	0.47	GF10349 [Drosophila ananassae]							80	4	NCBInr	gi|194754054	71	184985	11	5	8	4	0.08	GF12811 [Drosophila ananassae]
877	1	NCBInr	gi|194749841	33	84735	1	1	1	1	0.04	GF10373 [Drosophila ananassae]							680	1	NCBInr	gi|194754385	40	111674	9	2	7	2	0.07	GF12896 [Drosophila ananassae]
474	1	NCBInr	gi|194750719	63	10057	4	3	2	2	0.95	GF10534 [Drosophila ananassae]							1089	1	NCBInr	gi|194754803	14	18503	2	1	1	1	0.21	GF12994 [Drosophila ananassae]
606	1	NCBInr	gi|194752001	56	24688	5	3	3	2	0.33	GF10857 [Drosophila ananassae]							723	1	NCBInr	gi|194755305	38	53097	2	2	1	1	0.07	GF13115 [Drosophila ananassae]
194	1	NCBInr	gi|194757768	227	990327	22	10	20	9	0.04	GF11157 [Drosophila ananassae]							875	1	NCBInr	gi|194755305	28	53097	1	1	1	1	0.07	GF13115 [Drosophila ananassae]
357	1	NCBInr	gi|194756334	122	231263	17	4	12	3	0.05	GF11513 [Drosophila ananassae]							759	1	NCBInr	gi|194755757	37	69139	3	1	3	1	0.05	GF13225 [Drosophila ananassae]
34	2	NCBInr	gi|194754441	574	28182	24	16	9	7	1.42	GF12019 [Drosophila ananassae]							393	1	NCBInr	gi|194761316	81	28827	7	4	3	2	0.28	GF14208 [Drosophila ananassae]
34	2	NCBInr	gi|194754441	585	28182	39	19	11	7	1.42	GF12019 [Drosophila ananassae]							628	1	NCBInr	gi|194759987	45	72200	4	1	4	1	0.05	GF14547 [Drosophila ananassae]
937	1	NCBInr	gi|194754397	26	383583	2	1	2	1	0.01	GF12034 [Drosophila ananassae]							731	1	NCBInr	gi|194759987	36	72200	6	1	4	1	0.05	GF14547 [Drosophila ananassae]
679	2	NCBInr	gi|194754305	21	42582	3	2	3	2	0.18	GF12054 [Drosophila ananassae]							970	1	NCBInr	gi|194759987	20	72200	4	1	3	1	0.05	GF14547 [Drosophila ananassae]
207	2	NCBInr	gi|194754279	50	50605	10	3	8	3	0.24	GF12060 [Drosophila ananassae]							323	1	NCBInr	gi|194759574	103	49690	5	4	4	3	0.24	GF14644 [Drosophila ananassae]
1165	1	NCBInr	gi|194753898	15	47860	3	2	1	1	0.08	GF12143 [Drosophila ananassae]							858	1	NCBInr	gi|194759464	30	48928	3	1	3	1	0.08	GF14673 [Drosophila ananassae]
1055	1	NCBInr	gi|194753454	19	39433	2	1	2	1	0.1	GF12671 [Drosophila ananassae]							746	1	NCBInr	gi|194758900	36	457589	7	2	4	1	0.01	GF14802 [Drosophila ananassae]
714	1	NCBInr	gi|194753986	47	24785	6	4	3	2	0.33	GF12795 [Drosophila ananassae]							775	1	NCBInr	gi|194758900	34	457589	5	1	2	1	0.01	GF14802 [Drosophila ananassae]
584	1	NCBInr	gi|194754283	65	32211	3	3	3	3	0.39	GF12869 [Drosophila ananassae]							805	1	NCBInr	gi|194758900	34	457589	11	1	7	1	0.01	GF14802 [Drosophila ananassae]
497	1	NCBInr	gi|194754385	75	111674	8	3	7	3	0.1	GF12896 [Drosophila ananassae]							788	1	NCBInr	gi|194758777	33	81065	3	1	2	1	0.05	GF14831 [Drosophila ananassae]
1018	1	NCBInr	gi|194757691	24	15113	1	1	1	1	0.26	GF13702 [Drosophila ananassae]							966	1	NCBInr	gi|194758777	21	81065	2	1	2	1	0.05	GF14831 [Drosophila ananassae]
1081	1	NCBInr	gi|194761776	20	139051	5	1	3	1	0.03	GF14106 [Drosophila ananassae]							962	1	NCBInr	gi|194758777	20	81065	2	2	1	1	0.05	GF14831 [Drosophila ananassae]
1182	1	NCBInr	gi|194760290	14	13322	1	1	1	1	0.3	GF14472 [Drosophila ananassae]							728	1	NCBInr	gi|194758878	39	210150	2	1	2	1	0.02	GF15088 [Drosophila ananassae]
876	1	NCBInr	gi|194759987	33	72200	5	1	4	1	0.05	GF14547 [Drosophila ananassae]							971	1	NCBInr	gi|194760193	19	148357	4	1	2	1	0.02	GF15410 [Drosophila ananassae]
731	1	NCBInr	gi|194759987	36	72200	6	1	4	1	0.05	GF14547 [Drosophila ananassae]							992	1	NCBInr	gi|194760193	19	148357	3	1	1	1	0.02	GF15410 [Drosophila ananassae]
323	1	NCBInr	gi|194759574	103	49690	5	4	4	3	0.24	GF14644 [Drosophila ananassae]							951	1	NCBInr	gi|194761078	20	29742	5	1	2	1	0.13	GF15610 [Drosophila ananassae]
1073	1	NCBInr	gi|194759464	21	48928	3	1	2	1	0.08	GF14673 [Drosophila ananassae]							1020	1	NCBInr	gi|194761078	17	29742	4	2	2	1	0.13	GF15610 [Drosophila ananassae]
775	1	NCBInr	gi|194758900	34	457589	5	1	2	1	0.01	GF14802 [Drosophila ananassae]							965	1	NCBInr	gi|194761078	20	29742	3	1	2	1	0.13	GF15610 [Drosophila ananassae]
1161	1	NCBInr	gi|194758777	14	81065	2	1	2	1	0.05	GF14831 [Drosophila ananassae]							11	2	NCBInr	gi|194746378	766	57611	38	31	11	9	0.76	GF16133 [Drosophila ananassae]
881	1	NCBInr	gi|194758777	33	81065	3	1	2	1	0.05	GF14831 [Drosophila ananassae]							647	1	NCBInr	gi|194746225	44	40406	3	1	3	1	0.09	GF16175 [Drosophila ananassae]
966	1	NCBInr	gi|194758777	21	81065	2	1	2	1	0.05	GF14831 [Drosophila ananassae]							49	2	NCBInr	gi|194746148	569	21500	22	19	6	4	1.27	GF16196 [Drosophila ananassae]
992	1	NCBInr	gi|194760193	19	148357	3	1	1	1	0.02	GF15410 [Drosophila ananassae]							409	1	NCBInr	gi|194745041	79	131668	4	2	4	2	0.06	GF16465 [Drosophila ananassae]
917	1	NCBInr	gi|194761068	30	45656	2	1	2	1	0.08	GF15608 [Drosophila ananassae]							437	1	NCBInr	gi|194742337	70	61552	7	5	7	5	0.34	GF17118 [Drosophila ananassae]
1020	1	NCBInr	gi|194761078	17	29742	4	2	2	1	0.13	GF15610 [Drosophila ananassae]							359	1	NCBInr	gi|194742317	91	92831	4	2	3	1	0.04	GF17123 [Drosophila ananassae]
10	3	NCBInr	gi|194746378	922	57611	40	34	12	11	0.99	GF16133 [Drosophila ananassae]							355	1	NCBInr	gi|194742160	86	81639	5	3	4	2	0.09	GF17161 [Drosophila ananassae]
360	1	NCBInr	gi|194746225	121	40406	6	5	5	4	0.43	GF16175 [Drosophila ananassae]							956	1	NCBInr	gi|194741324	21	59959	4	2	1	1	0.06	GF17616 [Drosophila ananassae]
201	2	NCBInr	gi|194745558	151	27189	18	12	9	6	1.5	GF16327 [Drosophila ananassae]							88	2	NCBInr	gi|194741642	277	56262	16	12	5	5	0.47	GF17693 [Drosophila ananassae]
1164	1	NCBInr	gi|194743012	15	24772	1	1	1	1	0.15	GF16959 [Drosophila ananassae]							719	1	NCBInr	gi|194741728	40	19830	4	2	3	2	0.42	GF17709 [Drosophila ananassae]
609	1	NCBInr	gi|194742992	60	127123	9	4	5	4	0.12	GF16967 [Drosophila ananassae]							1073	1	NCBInr	gi|194741812	14	56626	1	1	1	1	0.07	GF17735 [Drosophila ananassae]
622	1	NCBInr	gi|194742992	54	127123	9	4	6	3	0.09	GF16967 [Drosophila ananassae]							947	1	NCBInr	gi|194741872	21	100497	2	1	2	1	0.04	GF17754 [Drosophila ananassae]
758	1	NCBInr	gi|194742694	41	50662	2	2	2	2	0.15	GF17036 [Drosophila ananassae]							551	1	NCBInr	gi|194741950	53	20113	3	2	2	1	0.19	GF17774 [Drosophila ananassae]
437	1	NCBInr	gi|194742337	70	61552	7	5	7	5	0.34	GF17118 [Drosophila ananassae]							1037	1	NCBInr	gi|194742363	16	46966	4	1	2	1	0.08	GF17879 [Drosophila ananassae]
412	1	NCBInr	gi|194742317	76	92831	4	2	3	1	0.04	GF17123 [Drosophila ananassae]							657	1	NCBInr	gi|194742552	43	54073	2	2	1	1	0.07	GF17927 [Drosophila ananassae]
1145	1	NCBInr	gi|194742277	15	95589	3	1	3	1	0.04	GF17134 [Drosophila ananassae]							436	1	NCBInr	gi|194742918	71	125165	5	3	5	3	0.09	GF18023 [Drosophila ananassae]
355	1	NCBInr	gi|194742160	86	81639	5	3	4	2	0.09	GF17161 [Drosophila ananassae]							1080	1	NCBInr	gi|194743024	14	123216	2	1	2	1	0.03	GF18052 [Drosophila ananassae]
956	1	NCBInr	gi|194741324	21	59959	4	2	1	1	0.06	GF17616 [Drosophila ananassae]							550	1	NCBInr	gi|194743194	54	25638	3	1	2	1	0.15	GF18095 [Drosophila ananassae]
427	1	NCBInr	gi|194741490	91	49755	9	7	9	7	0.66	GF17660 [Drosophila ananassae]							568	1	NCBInr	gi|194743262	53	37036	3	3	3	3	0.34	GF18115 [Drosophila ananassae]
88	2	NCBInr	gi|194741642	277	56262	16	12	5	5	0.47	GF17693 [Drosophila ananassae]							1052	1	NCBInr	gi|194743536	15	107856	1	1	1	1	0.03	GF18187 [Drosophila ananassae]
913	1	NCBInr	gi|194741872	28	100497	3	1	2	1	0.04	GF17754 [Drosophila ananassae]							407	1	NCBInr	gi|194743604	80	16448	5	2	3	1	0.24	GF18201 [Drosophila ananassae]
1037	1	NCBInr	gi|194742363	16	46966	4	1	2	1	0.08	GF17879 [Drosophila ananassae]							822	1	NCBInr	gi|194743996	32	79695	2	1	1	1	0.05	GF18284 [Drosophila ananassae]
1007	1	NCBInr	gi|194742509	22	53653	5	1	4	1	0.07	GF17915 [Drosophila ananassae]							816	1	NCBInr	gi|194744044	29	162333	5	2	4	2	0.05	GF18297 [Drosophila ananassae]
986	1	NCBInr	gi|194742509	26	53653	6	1	3	1	0.07	GF17915 [Drosophila ananassae]							498	1	NCBInr	gi|194745915	60	71808	3	2	1	1	0.05	GF18761 [Drosophila ananassae]
786	1	NCBInr	gi|194742552	38	54073	1	1	1	1	0.07	GF17927 [Drosophila ananassae]							352	1	NCBInr	gi|194769276	94	75839	19	6	10	5	0.27	GF19124 [Drosophila ananassae]
962	1	NCBInr	gi|194742552	27	54073	1	1	1	1	0.07	GF17927 [Drosophila ananassae]							416	1	NCBInr	gi|194769276	76	75839	18	5	7	4	0.21	GF19124 [Drosophila ananassae]
717	1	NCBInr	gi|194742552	38	54073	2	2	1	1	0.07	GF17927 [Drosophila ananassae]							174	3	NCBInr	gi|194768100	145	30094	12	9	6	4	0.61	GF19521 [Drosophila ananassae]
577	1	NCBInr	gi|194742918	66	125165	6	4	4	3	0.09	GF18023 [Drosophila ananassae]							148	3	NCBInr	gi|194768100	217	30094	12	10	5	4	0.61	GF19521 [Drosophila ananassae]
436	1	NCBInr	gi|194742918	71	125165	5	3	5	3	0.09	GF18023 [Drosophila ananassae]							146	3	NCBInr	gi|194768100	169	30094	9	8	5	4	0.61	GF19521 [Drosophila ananassae]
416	1	NCBInr	gi|194743194	95	25638	6	4	3	2	0.32	GF18095 [Drosophila ananassae]							751	1	NCBInr	gi|194770184	38	46788	3	1	3	1	0.08	GF19631 [Drosophila ananassae]
550	1	NCBInr	gi|194743194	54	25638	3	1	2	1	0.15	GF18095 [Drosophila ananassae]							1022	1	NCBInr	gi|194755771	17	52988	3	1	1	1	0.07	GF19777 [Drosophila ananassae]
1021	1	NCBInr	gi|194743392	24	57819	2	1	2	1	0.06	GF18149 [Drosophila ananassae]							1096	1	NCBInr	gi|194748389	13	69398	2	1	2	1	0.05	GF20105 [Drosophila ananassae]
1052	1	NCBInr	gi|194743536	15	107856	1	1	1	1	0.03	GF18187 [Drosophila ananassae]							619	1	NCBInr	gi|194762756	46	9379	1	1	1	1	0.43	GF20255 [Drosophila ananassae]
190	2	NCBInr	gi|194744022	57	98289	10	4	7	4	0.16	GF18293 [Drosophila ananassae]							658	1	NCBInr	gi|194762756	42	9379	1	1	1	1	0.43	GF20255 [Drosophila ananassae]
323	2	NCBInr	gi|194744022	30	98289	7	3	5	3	0.12	GF18293 [Drosophila ananassae]							808	1	NCBInr	gi|194762756	33	9379	1	1	1	1	0.43	GF20255 [Drosophila ananassae]
1062	1	NCBInr	gi|194745915	22	71808	2	1	1	1	0.05	GF18761 [Drosophila ananassae]							1060	1	NCBInr	gi|194762516	14	174553	7	1	4	1	0.02	GF20317 [Drosophila ananassae]
599	1	NCBInr	gi|194745915	48	71808	3	2	1	1	0.05	GF18761 [Drosophila ananassae]							60	1	NCBInr	gi|194772468	620	21231	35	29	10	9	4.27	GF20391 [Drosophila ananassae]
352	1	NCBInr	gi|194769276	94	75839	19	6	10	5	0.27	GF19124 [Drosophila ananassae]							60	1	NCBInr	gi|194772468	565	21231	36	26	9	7	3.46	GF20391 [Drosophila ananassae]
148	3	NCBInr	gi|194768100	217	30094	12	10	5	4	0.61	GF19521 [Drosophila ananassae]							55	1	NCBInr	gi|194772468	632	21231	30	24	9	7	2.78	GF20391 [Drosophila ananassae]
1022	1	NCBInr	gi|194755771	17	52988	3	1	1	1	0.07	GF19777 [Drosophila ananassae]							206	2	NCBInr	gi|194762664	103	21865	8	5	5	4	0.91	GF20408 [Drosophila ananassae]
658	1	NCBInr	gi|194762756	42	9379	1	1	1	1	0.43	GF20255 [Drosophila ananassae]							767	1	NCBInr	gi|194762952	37	63431	2	1	2	1	0.06	GF20477 [Drosophila ananassae]
610	1	NCBInr	gi|194762524	55	31567	4	3	3	2	0.25	GF20316 [Drosophila ananassae]							675	1	NCBInr	gi|194766581	41	46942	4	2	3	1	0.17	GF20619 [Drosophila ananassae]
85	1	NCBInr	gi|194772468	547	21231	35	28	11	8	4.27	GF20391 [Drosophila ananassae]							395	1	NCBInr	gi|194763268	80	28419	6	2	5	1	0.13	GF21093 [Drosophila ananassae]
60	1	NCBInr	gi|194772468	565	21231	36	26	9	7	3.46	GF20391 [Drosophila ananassae]							501	1	NCBInr	gi|194763268	64	28419	5	2	4	1	0.13	GF21093 [Drosophila ananassae]
72	1	NCBInr	gi|194772468	594	21231	30	23	9	7	2.78	GF20391 [Drosophila ananassae]							1050	1	NCBInr	gi|194765593	15	92018	3	1	3	1	0.04	GF21888 [Drosophila ananassae]
395	1	NCBInr	gi|194763268	80	28419	6	2	5	1	0.13	GF21093 [Drosophila ananassae]							1027	1	NCBInr	gi|194769055	17	18452	3	1	2	1	0.21	GF21895 [Drosophila ananassae]
1046	1	NCBInr	gi|194765983	20	86072	7	2	5	2	0.09	GF21565 [Drosophila ananassae]							704	1	NCBInr	gi|194768795	39	105002	2	1	2	1	0.04	GF21963 [Drosophila ananassae]
888	1	NCBInr	gi|194765593	32	92018	4	1	2	1	0.04	GF21888 [Drosophila ananassae]							1058	1	NCBInr	gi|194766910	15	157532	1	1	1	1	0.02	GF22385 [Drosophila ananassae]
1027	1	NCBInr	gi|194769055	17	18452	3	1	2	1	0.21	GF21895 [Drosophila ananassae]							60	3	NCBInr	gi|194765379	80	7104	9	6	3	2	1.52	GF22527 [Drosophila ananassae]
13	2	NCBInr	gi|194766722	367	71468	24	19	10	8	0.75	GF22435 [Drosophila ananassae]							60	3	NCBInr	gi|194765379	89	7104	10	6	3	2	1.52	GF22527 [Drosophila ananassae]
949	1	NCBInr	gi|194766716	26	26841	1	1	1	1	0.14	GF22437 [Drosophila ananassae]							55	4	NCBInr	gi|194765379	75	7104	9	6	3	2	1.52	GF22527 [Drosophila ananassae]
72	3	NCBInr	gi|194765379	45	7104	8	4	3	2	1.52	GF22527 [Drosophila ananassae]							1026	1	NCBInr	gi|194766778	17	265329	1	1	1	1	0.01	GF22528 [Drosophila ananassae]
85	3	NCBInr	gi|194765379	69	7104	9	6	3	2	1.52	GF22527 [Drosophila ananassae]							724	1	NCBInr	gi|194765579	38	492940	6	2	4	1	0.01	GF22784 [Drosophila ananassae]
60	3	NCBInr	gi|194765379	89	7104	10	6	3	2	1.52	GF22527 [Drosophila ananassae]							818	1	NCBInr	gi|194765579	30	492940	5	1	4	1	0.01	GF22784 [Drosophila ananassae]
1026	1	NCBInr	gi|194766778	17	265329	1	1	1	1	0.01	GF22528 [Drosophila ananassae]							818	1	NCBInr	gi|194765579	33	492940	7	2	5	1	0.01	GF22784 [Drosophila ananassae]
636	1	NCBInr	gi|194767117	52	73016	3	2	3	2	0.1	GF22618 [Drosophila ananassae]							521	1	NCBInr	gi|194768288	58	59841	14	5	7	4	0.27	GF22825 [Drosophila ananassae]
818	1	NCBInr	gi|194765579	30	492940	5	1	4	1	0.01	GF22784 [Drosophila ananassae]							860	1	NCBInr	gi|194764458	29	9830	1	1	1	1	0.41	GF23099 [Drosophila ananassae]
799	1	NCBInr	gi|194768288	39	59841	9	5	6	5	0.35	GF22825 [Drosophila ananassae]							296	1	NCBInr	gi|194765200	117	76594	14	8	10	7	0.39	GF23336 [Drosophila ananassae]
521	1	NCBInr	gi|194768288	58	59841	14	5	7	4	0.27	GF22825 [Drosophila ananassae]							350	3	NCBInr	gi|194748018	48	13511	6	5	2	2	0.66	GF24586 [Drosophila ananassae]
1121	1	NCBInr	gi|194765037	17	44950	1	1	1	1	0.08	GF22943 [Drosophila ananassae]							1071	1	NCBInr	gi|194860145	14	26388	1	1	1	1	0.14	GG10155 [Drosophila erecta]
833	1	NCBInr	gi|194764458	38	9830	1	1	1	1	0.41	GF23099 [Drosophila ananassae]							964	1	NCBInr	gi|194860145	20	26388	1	1	1	1	0.14	GG10155 [Drosophila erecta]
1035	1	NCBInr	gi|194752391	21	204505	1	1	1	1	0.02	GF23481 [Drosophila ananassae]							59	2	NCBInr	gi|194860998	485	68346	39	27	18	14	1.21	GG10233 [Drosophila erecta]
694	1	NCBInr	gi|194751931	48	102680	8	4	6	4	0.15	GF23601 [Drosophila ananassae]							59	2	NCBInr	gi|194860998	528	68346	35	27	15	13	1.1	GG10233 [Drosophila erecta]
94	2	NCBInr	gi|194750640	30	258031	4	2	2	2	0.03	GF23925 [Drosophila ananassae]							68	2	NCBInr	gi|194860998	422	68346	33	22	14	11	0.79	GG10233 [Drosophila erecta]
54	2	NCBInr	gi|194749427	44	501866	8	2	8	2	0.01	GF24206 [Drosophila ananassae]							135	1	NCBInr	gi|194862858	280	52584	23	14	13	8	0.73	GG10480 [Drosophila erecta]
990	1	NCBInr	gi|194749041	26	103589	2	1	2	1	0.04	GF24304 [Drosophila ananassae]							1059	1	NCBInr	gi|194864120	14	107644	2	1	2	1	0.03	GG10831 [Drosophila erecta]
152	1	NCBInr	gi|194766357	321	62219	17	10	10	7	0.5	GF24362 [Drosophila ananassae]							213	1	NCBInr	gi|194898877	171	39987	9	6	5	3	0.43	GG10854 [Drosophila erecta]
872	1	NCBInr	gi|194748553	34	67917	6	1	2	1	0.05	GF24443 [Drosophila ananassae]							739	1	NCBInr	gi|194864470	36	44629	3	2	2	1	0.08	GG10934 [Drosophila erecta]
350	3	NCBInr	gi|194748018	48	13511	6	5	2	2	0.66	GF24586 [Drosophila ananassae]							706	1	NCBInr	gi|194910179	41	83177	1	1	1	1	0.04	GG11231 [Drosophila erecta]
842	1	NCBInr	gi|194747633	34	29332	2	1	2	1	0.13	GF24687 [Drosophila ananassae]							470	1	NCBInr	gi|194909555	64	93262	1	1	1	1	0.04	GG11303 [Drosophila erecta]
889	1	NCBInr	gi|194747633	32	29332	3	2	2	1	0.13	GF24687 [Drosophila ananassae]							164	1	NCBInr	gi|194909234	227	63200	16	11	11	8	0.58	GG11332 [Drosophila erecta]
798	1	NCBInr	gi|194747535	37	529979	6	1	6	1	0.01	GF24711 [Drosophila ananassae]							175	1	NCBInr	gi|194909234	211	63200	17	11	10	8	0.58	GG11332 [Drosophila erecta]
1071	1	NCBInr	gi|194860145	14	26388	1	1	1	1	0.14	GG10155 [Drosophila erecta]							206	1	NCBInr	gi|194909234	175	63200	16	9	10	7	0.49	GG11332 [Drosophila erecta]
326	2	NCBInr	gi|194860307	37	42965	4	3	3	3	0.29	GG10173 [Drosophila erecta]							1078	1	NCBInr	gi|194898608	14	237322	5	1	2	1	0.02	GG11366 [Drosophila erecta]
59	2	NCBInr	gi|194860998	485	68346	39	27	18	14	1.21	GG10233 [Drosophila erecta]							132	1	NCBInr	gi|194907601	291	68516	16	13	9	8	0.61	GG11530 [Drosophila erecta]
100	2	NCBInr	gi|194860998	422	68346	27	19	16	12	0.89	GG10233 [Drosophila erecta]							103	1	NCBInr	gi|194907601	358	68516	18	15	11	9	0.61	GG11530 [Drosophila erecta]
119	2	NCBInr	gi|194860998	295	68346	23	13	13	8	0.53	GG10233 [Drosophila erecta]							140	1	NCBInr	gi|194907601	266	68516	18	14	10	8	0.53	GG11530 [Drosophila erecta]
525	1	NCBInr	gi|194862432	70	76327	9	2	9	2	0.1	GG10405 [Drosophila erecta]							881	1	NCBInr	gi|194906644	26	82927	3	1	3	1	0.04	GG11634 [Drosophila erecta]
214	1	NCBInr	gi|194863023	193	69983	5	4	3	2	0.11	GG10513 [Drosophila erecta]							324	1	NCBInr	gi|194906298	103	24261	5	3	3	2	0.34	GG11669 [Drosophila erecta]
1059	1	NCBInr	gi|194863415	19	33060	3	1	1	1	0.11	GG10624 [Drosophila erecta]							433	1	NCBInr	gi|194905506	71	25075	10	8	6	6	1.33	GG11747 [Drosophila erecta]
575	1	NCBInr	gi|194863620	66	52458	8	5	6	4	0.32	GG10684 [Drosophila erecta]							9	2	NCBInr	gi|194907051	732	57617	35	30	11	10	0.87	GG12076 [Drosophila erecta]
43	1	NCBInr	gi|194863634	871	287041	57	42	37	27	0.43	GG10689 [Drosophila erecta]							11	2	NCBInr	gi|194907051	770	57617	37	29	12	9	0.76	GG12076 [Drosophila erecta]
63	1	NCBInr	gi|194863634	701	287041	53	37	33	24	0.39	GG10689 [Drosophila erecta]							914	1	NCBInr	gi|194907146	23	82365	10	1	1	1	0.05	GG12087 [Drosophila erecta]
213	1	NCBInr	gi|194898877	171	39987	9	6	5	3	0.43	GG10854 [Drosophila erecta]							1028	1	NCBInr	gi|194907146	17	82365	8	1	1	1	0.05	GG12087 [Drosophila erecta]
739	1	NCBInr	gi|194864470	36	44629	3	2	2	1	0.08	GG10934 [Drosophila erecta]							738	1	NCBInr	gi|194910731	37	80436	2	1	2	1	0.05	GG12480 [Drosophila erecta]
994	1	NCBInr	gi|194898671	25	47280	3	1	3	1	0.08	GG11166 [Drosophila erecta]							614	1	NCBInr	gi|194912505	46	36123	5	1	4	1	0.1	GG12863 [Drosophila erecta]
571	1	NCBInr	gi|194910179	67	83177	2	2	2	2	0.09	GG11231 [Drosophila erecta]							819	1	NCBInr	gi|194912505	30	36123	3	1	2	1	0.1	GG12863 [Drosophila erecta]
563	1	NCBInr	gi|194910179	64	83177	2	2	1	1	0.04	GG11231 [Drosophila erecta]							840	1	NCBInr	gi|194912505	31	36123	3	1	2	1	0.1	GG12863 [Drosophila erecta]
206	1	NCBInr	gi|194909234	175	63200	16	9	10	7	0.49	GG11332 [Drosophila erecta]							1052	1	NCBInr	gi|194899011	14	29612	5	1	2	1	0.13	GG13248 [Drosophila erecta]
176	1	NCBInr	gi|194907601	267	68516	21	15	14	10	0.7	GG11530 [Drosophila erecta]							463	1	NCBInr	gi|194872375	67	92647	3	1	2	1	0.04	GG13576 [Drosophila erecta]
132	1	NCBInr	gi|194907601	291	68516	16	13	9	8	0.61	GG11530 [Drosophila erecta]							915	1	NCBInr	gi|194871537	23	40839	1	1	1	1	0.09	GG13651 [Drosophila erecta]
156	1	NCBInr	gi|194907601	294	68516	19	14	12	7	0.53	GG11530 [Drosophila erecta]							374	1	NCBInr	gi|194869685	86	22030	6	3	4	2	0.38	GG13853 [Drosophila erecta]
881	1	NCBInr	gi|194906644	26	82927	3	1	3	1	0.04	GG11634 [Drosophila erecta]							642	1	NCBInr	gi|194866925	44	33421	3	2	3	2	0.24	GG14143 [Drosophila erecta]
433	1	NCBInr	gi|194905506	71	25075	10	8	6	6	1.33	GG11747 [Drosophila erecta]							765	1	NCBInr	gi|194866925	34	33421	3	2	2	1	0.11	GG14143 [Drosophila erecta]
17	3	NCBInr	gi|194907051	720	57617	35	27	14	10	0.87	GG12076 [Drosophila erecta]							144	1	NCBInr	gi|194865828	258	47659	16	14	8	7	0.7	GG14334 [Drosophila erecta]
11	2	NCBInr	gi|194907051	770	57617	37	29	12	9	0.76	GG12076 [Drosophila erecta]							84	2	NCBInr	gi|194865060	45	332102	3	2	3	2	0.02	GG14534 [Drosophila erecta]
270	1	NCBInr	gi|194907744	152	52618	12	7	8	4	0.32	GG12158 [Drosophila erecta]							123	2	NCBInr	gi|194865060	54	332102	3	2	3	2	0.02	GG14534 [Drosophila erecta]
753	1	NCBInr	gi|194912505	41	36123	4	1	3	1	0.1	GG12863 [Drosophila erecta]							85	2	NCBInr	gi|194865060	59	332102	4	2	4	2	0.02	GG14534 [Drosophila erecta]
1161	1	NCBInr	gi|194899011	15	29612	5	1	1	1	0.13	GG13248 [Drosophila erecta]							926	1	NCBInr	gi|194865662	22	269194	3	2	2	1	0.01	GG15028 [Drosophila erecta]
463	1	NCBInr	gi|194872375	67	92647	3	1	2	1	0.04	GG13576 [Drosophila erecta]							458	1	NCBInr	gi|194899638	70	25927	5	3	4	2	0.31	GG15048 [Drosophila erecta]
965	1	NCBInr	gi|194871963	20	13757	3	2	3	2	0.65	GG13616 [Drosophila erecta]							942	1	NCBInr	gi|194865748	22	113351	1	1	1	1	0.03	GG15050 [Drosophila erecta]
953	1	NCBInr	gi|194870886	25	10620	1	1	1	1	0.38	GG13717 [Drosophila erecta]							23	2	NCBInr	gi|194866086	60	499117	8	3	7	2	0.01	GG15134 [Drosophila erecta]
849	1	NCBInr	gi|194870886	35	10620	1	1	1	1	0.38	GG13717 [Drosophila erecta]							1049	1	NCBInr	gi|194899682	16	94291	3	1	3	1	0.04	GG15169 [Drosophila erecta]
393	1	NCBInr	gi|194869646	109	32053	4	2	3	1	0.12	GG13856 [Drosophila erecta]							441	1	NCBInr	gi|194869401	64	24244	8	4	4	3	0.55	GG15534 [Drosophila erecta]
810	1	NCBInr	gi|194867605	36	146092	3	1	3	1	0.03	GG14066 [Drosophila erecta]							806	1	NCBInr	gi|194869730	31	34198	2	1	2	1	0.11	GG15566 [Drosophila erecta]
651	1	NCBInr	gi|194866925	47	33421	2	2	2	2	0.24	GG14143 [Drosophila erecta]							921	1	NCBInr	gi|194869730	24	34198	2	1	2	1	0.11	GG15566 [Drosophila erecta]
765	1	NCBInr	gi|194866925	34	33421	3	2	2	1	0.11	GG14143 [Drosophila erecta]							104	2	NCBInr	gi|194872333	347	231756	30	17	22	12	0.21	GG15849 [Drosophila erecta]
708	1	NCBInr	gi|194866223	47	59510	6	2	6	2	0.13	GG14228 [Drosophila erecta]							989	1	NCBInr	gi|194872539	19	25780	4	1	3	1	0.15	GG15866 [Drosophila erecta]
306	1	NCBInr	gi|194865858	137	306866	11	5	11	5	0.06	GG14324 [Drosophila erecta]							501	1	NCBInr	gi|194873794	58	17301	3	2	3	2	0.5	GG16013 [Drosophila erecta]
325	1	NCBInr	gi|194865694	135	91632	19	10	15	10	0.49	GG14377 [Drosophila erecta]							592	1	NCBInr	gi|194873794	49	17301	2	2	2	2	0.5	GG16013 [Drosophila erecta]
1029	1	NCBInr	gi|194865192	21	34964	1	1	1	1	0.11	GG14503 [Drosophila erecta]							758	1	NCBInr	gi|194873890	35	37521	3	1	3	1	0.1	GG16020 [Drosophila erecta]
130	2	NCBInr	gi|194865060	36	332102	3	2	3	2	0.02	GG14534 [Drosophila erecta]							839	1	NCBInr	gi|194873890	31	37521	3	1	3	1	0.1	GG16020 [Drosophila erecta]
123	2	NCBInr	gi|194865060	54	332102	3	2	3	2	0.02	GG14534 [Drosophila erecta]							683	1	NCBInr	gi|194913382	40	47040	3	2	3	2	0.17	GG16415 [Drosophila erecta]
1041	1	NCBInr	gi|194864914	23	139206	6	2	6	2	0.05	GG14579 [Drosophila erecta]							310	1	NCBInr	gi|194900414	110	26345	10	6	6	3	0.5	GG16768 [Drosophila erecta]
978	1	NCBInr	gi|194864862	21	122406	3	2	3	2	0.06	GG14795 [Drosophila erecta]							130	1	NCBInr	gi|194900958	297	22396	21	16	9	9	3.83	GG16904 [Drosophila erecta]
942	1	NCBInr	gi|194865748	22	113351	1	1	1	1	0.03	GG15050 [Drosophila erecta]							128	1	NCBInr	gi|194900958	308	22396	22	15	11	9	3.83	GG16904 [Drosophila erecta]
40	2	NCBInr	gi|194866086	35	499117	11	2	9	2	0.01	GG15134 [Drosophila erecta]							106	1	NCBInr	gi|194900958	348	22396	25	16	11	8	2.52	GG16904 [Drosophila erecta]
23	2	NCBInr	gi|194866086	60	499117	8	3	7	2	0.01	GG15134 [Drosophila erecta]							31	1	NCBInr	gi|194900972	856	87102	45	37	18	16	1.03	GG16908 [Drosophila erecta]
1049	1	NCBInr	gi|194899682	16	94291	3	1	3	1	0.04	GG15169 [Drosophila erecta]							30	1	NCBInr	gi|194900972	897	87102	49	39	17	15	1.03	GG16908 [Drosophila erecta]
364	1	NCBInr	gi|194867757	110	33407	9	5	5	4	0.53	GG15362 [Drosophila erecta]							30	1	NCBInr	gi|194900972	833	87102	47	35	17	14	0.87	GG16908 [Drosophila erecta]
379	1	NCBInr	gi|194867757	114	33407	8	4	4	2	0.24	GG15362 [Drosophila erecta]							52	2	NCBInr	gi|194901338	223	83300	24	15	13	9	0.55	GG17019 [Drosophila erecta]
959	1	NCBInr	gi|194868191	27	102314	5	1	4	1	0.04	GG15416 [Drosophila erecta]							52	2	NCBInr	gi|194901338	228	83300	24	14	12	9	0.55	GG17019 [Drosophila erecta]
1102	1	NCBInr	gi|194869730	17	34198	1	1	1	1	0.11	GG15566 [Drosophila erecta]							56	2	NCBInr	gi|194901338	229	83300	22	11	13	6	0.36	GG17019 [Drosophila erecta]
728	1	NCBInr	gi|194869730	45	34198	4	2	3	1	0.11	GG15566 [Drosophila erecta]							1007	1	NCBInr	gi|194901466	18	27710	2	1	2	1	0.14	GG17054 [Drosophila erecta]
790	1	NCBInr	gi|194873431	38	7729	2	2	1	1	1.34	GG15969 [Drosophila erecta]							698	1	NCBInr	gi|194901600	42	71243	2	1	2	1	0.05	GG17089 [Drosophila erecta]
886	1	NCBInr	gi|194873431	32	7729	2	1	1	1	0.53	GG15969 [Drosophila erecta]							406	1	NCBInr	gi|194901758	73	60095	3	2	3	2	0.13	GG17131 [Drosophila erecta]
653	1	NCBInr	gi|194873890	50	37521	4	1	3	1	0.1	GG16020 [Drosophila erecta]							555	1	NCBInr	gi|194901758	54	60095	2	2	2	2	0.13	GG17131 [Drosophila erecta]
170	2	NCBInr	gi|194874988	212	46828	13	13	7	7	1	GG16121 [Drosophila erecta]							1076	1	NCBInr	gi|194901866	14	52294	1	1	1	1	0.07	GG17164 [Drosophila erecta]
177	1	NCBInr	gi|194874988	216	46828	12	11	7	6	0.59	GG16121 [Drosophila erecta]							235	1	NCBInr	gi|194902218	160	79958	14	8	12	8	0.44	GG17266 [Drosophila erecta]
1118	1	NCBInr	gi|194913558	16	304031	1	1	1	1	0.01	GG16389 [Drosophila erecta]							226	1	NCBInr	gi|194902218	165	79958	12	9	8	6	0.44	GG17266 [Drosophila erecta]
683	1	NCBInr	gi|194913382	40	47040	3	2	3	2	0.17	GG16415 [Drosophila erecta]							252	1	NCBInr	gi|194902218	141	79958	13	6	10	5	0.25	GG17266 [Drosophila erecta]
244	1	NCBInr	gi|194913546	189	52954	18	11	9	5	0.5	GG16443 [Drosophila erecta]							345	1	NCBInr	gi|194902275	95	103374	13	3	8	2	0.11	GG17628 [Drosophila erecta]
1030	1	NCBInr	gi|194903195	24	59590	4	1	4	1	0.06	GG16798 [Drosophila erecta]							770	1	NCBInr	gi|194890384	32	44882	3	2	3	2	0.17	GG18324 [Drosophila erecta]
410	1	NCBInr	gi|194900655	103	57428	7	4	6	3	0.21	GG16830 [Drosophila erecta]							570	1	NCBInr	gi|194890330	53	12796	3	2	2	1	0.71	GG18331 [Drosophila erecta]
128	1	NCBInr	gi|194900958	308	22396	22	15	11	9	3.83	GG16904 [Drosophila erecta]							869	1	NCBInr	gi|194888864	26	71443	2	1	2	1	0.05	GG18485 [Drosophila erecta]
30	1	NCBInr	gi|194900972	897	87102	49	39	17	15	1.03	GG16908 [Drosophila erecta]							277	2	NCBInr	gi|194890312	119	48477	14	9	9	6	0.56	GG18954 [Drosophila erecta]
35	2	NCBInr	gi|194900972	757	87102	41	33	14	12	0.72	GG16908 [Drosophila erecta]							1035	1	NCBInr	gi|194892235	16	469071	14	1	8	1	0.01	GG19145 [Drosophila erecta]
76	2	NCBInr	gi|194901338	207	83300	18	12	11	8	0.48	GG17019 [Drosophila erecta]							596	1	NCBInr	gi|194893917	49	46972	3	1	2	1	0.08	GG19336 [Drosophila erecta]
56	2	NCBInr	gi|194901338	229	83300	22	11	13	6	0.36	GG17019 [Drosophila erecta]							1036	1	NCBInr	gi|194896465	15	369383	5	1	5	1	0.01	GG19609 [Drosophila erecta]
1007	1	NCBInr	gi|194901466	18	27710	2	1	2	1	0.14	GG17054 [Drosophila erecta]							492	1	NCBInr	gi|194886932	65	231398	11	5	9	4	0.07	GG19865 [Drosophila erecta]
768	1	NCBInr	gi|194902767	40	44627	2	1	2	1	0.08	GG17103 [Drosophila erecta]							198	2	NCBInr	gi|194886330	46	52791	4	3	4	3	0.23	GG19935 [Drosophila erecta]
406	1	NCBInr	gi|194901758	73	60095	3	2	3	2	0.13	GG17131 [Drosophila erecta]							446	1	NCBInr	gi|194885965	66	473107	15	5	11	5	0.04	GG19967 [Drosophila erecta]
1076	1	NCBInr	gi|194901866	14	52294	1	1	1	1	0.07	GG17164 [Drosophila erecta]							626	1	NCBInr	gi|194885182	47	9561	7	5	4	3	1.88	GG20036 [Drosophila erecta]
226	1	NCBInr	gi|194902218	165	79958	12	9	8	6	0.44	GG17266 [Drosophila erecta]							605	1	NCBInr	gi|194885182	47	9561	8	5	4	2	1.03	GG20036 [Drosophila erecta]
443	1	NCBInr	gi|194902218	92	79958	9	6	5	3	0.2	GG17266 [Drosophila erecta]							635	1	NCBInr	gi|194885182	44	9561	7	2	4	1	0.42	GG20036 [Drosophila erecta]
394	1	NCBInr	gi|194902218	99	79958	9	3	8	3	0.15	GG17266 [Drosophila erecta]							1072	1	NCBInr	gi|194885154	14	11903	2	1	2	1	0.33	GG20040 [Drosophila erecta]
716	1	NCBInr	gi|194902859	44	94073	7	3	7	3	0.12	GG17342 [Drosophila erecta]							825	1	NCBInr	gi|194884209	30	80633	2	1	2	1	0.05	GG20139 [Drosophila erecta]
1012	1	NCBInr	gi|194896153	25	376357	5	2	5	2	0.02	GG17687 [Drosophila erecta]							332	1	NCBInr	gi|194883264	100	17281	7	6	4	3	1.24	GG20404 [Drosophila erecta]
1122	1	NCBInr	gi|194894394	16	37730	2	1	2	1	0.1	GG17898 [Drosophila erecta]							879	1	NCBInr	gi|194901074	26	137578	2	1	2	1	0.03	GG20443 [Drosophila erecta]
1129	1	NCBInr	gi|194894394	17	37730	1	1	1	1	0.1	GG17898 [Drosophila erecta]							632	1	NCBInr	gi|194881151	45	140088	5	2	3	2	0.05	GG20960 [Drosophila erecta]
869	1	NCBInr	gi|194893839	34	74294	3	2	3	2	0.1	GG17959 [Drosophila erecta]							648	1	NCBInr	gi|194881151	45	140088	6	2	4	2	0.05	GG20960 [Drosophila erecta]
728	1	NCBInr	gi|194890925	43	70052	4	2	4	2	0.11	GG18269 [Drosophila erecta]							775	1	NCBInr	gi|194880461	31	36296	4	2	3	2	0.22	GG21090 [Drosophila erecta]
565	1	NCBInr	gi|194890455	63	59018	6	3	6	3	0.2	GG18317 [Drosophila erecta]							399	1	NCBInr	gi|194878458	82	121118	13	8	11	6	0.2	GG21524 [Drosophila erecta]
531	1	NCBInr	gi|194890330	74	12796	3	1	2	1	0.31	GG18331 [Drosophila erecta]							305	1	NCBInr	gi|194879897	111	50161	6	4	5	3	0.24	GG21668 [Drosophila erecta]
106	2	NCBInr	gi|194890312	307	48477	33	22	14	11	1.62	GG18954 [Drosophila erecta]							431	1	NCBInr	gi|194881119	71	70674	3	2	3	2	0.11	GG21903 [Drosophila erecta]
1035	1	NCBInr	gi|194892235	16	469071	14	1	8	1	0.01	GG19145 [Drosophila erecta]							448	1	NCBInr	gi|194881119	69	70674	3	2	3	2	0.11	GG21903 [Drosophila erecta]
596	1	NCBInr	gi|194893917	49	46972	3	1	2	1	0.08	GG19336 [Drosophila erecta]							478	1	NCBInr	gi|194881119	67	70674	2	2	2	2	0.11	GG21903 [Drosophila erecta]
922	1	NCBInr	gi|194896465	30	369383	2	1	2	1	0.01	GG19609 [Drosophila erecta]							315	1	NCBInr	gi|194881310	107	68233	16	10	9	7	0.45	GG21959 [Drosophila erecta]
415	1	NCBInr	gi|194901490	95	30720	5	3	3	1	0.12	GG19610 [Drosophila erecta]							232	1	NCBInr	gi|194881310	164	68233	17	11	9	6	0.37	GG21959 [Drosophila erecta]
469	1	NCBInr	gi|194901490	87	30720	5	3	3	1	0.12	GG19610 [Drosophila erecta]							1071	1	NCBInr	gi|194882695	14	268937	3	1	3	1	0.01	GG22317 [Drosophila erecta]
198	2	NCBInr	gi|194886330	46	52791	4	3	4	3	0.23	GG19935 [Drosophila erecta]							866	1	NCBInr	gi|194883959	26	74637	2	1	2	1	0.05	GG22649 [Drosophila erecta]
415	1	NCBInr	gi|194885965	103	473107	14	6	10	6	0.05	GG19967 [Drosophila erecta]							435	1	NCBInr	gi|194885650	70	122997	1	1	1	1	0.03	GG22890 [Drosophila erecta]
598	1	NCBInr	gi|194885182	57	9561	8	5	4	2	1.03	GG20036 [Drosophila erecta]							770	1	NCBInr	gi|194885650	36	122997	1	1	1	1	0.03	GG22890 [Drosophila erecta]
775	1	NCBInr	gi|194885182	42	9561	6	4	3	2	1.03	GG20036 [Drosophila erecta]							633	1	NCBInr	gi|194863760	43	111343	2	2	2	2	0.07	GG23290 [Drosophila erecta]
605	1	NCBInr	gi|194885182	47	9561	8	5	4	2	1.03	GG20036 [Drosophila erecta]							919	1	NCBInr	gi|194863135	24	107647	4	1	3	1	0.03	GG23450 [Drosophila erecta]
825	1	NCBInr	gi|194884209	30	80633	2	1	2	1	0.05	GG20139 [Drosophila erecta]							659	1	NCBInr	gi|194862304	41	126496	6	3	6	3	0.09	GG23643 [Drosophila erecta]
720	1	NCBInr	gi|194883834	46	66475	3	1	3	1	0.06	GG20235 [Drosophila erecta]							289	1	NCBInr	gi|194860801	120	29473	5	4	3	2	0.27	GG23828 [Drosophila erecta]
403	1	NCBInr	gi|194881782	106	31507	8	5	4	1	0.12	GG20806 [Drosophila erecta]							728	2	NCBInr	gi|194860652	38	102528	2	2	2	2	0.07	GG23847 [Drosophila erecta]
219	2	NCBInr	gi|194881541	190	40384	15	10	9	7	0.86	GG20871 [Drosophila erecta]							977	1	NCBInr	gi|194859768	19	53701	3	1	3	1	0.07	GG23948 [Drosophila erecta]
448	1	NCBInr	gi|194881119	69	70674	3	2	3	2	0.11	GG21903 [Drosophila erecta]							740	1	NCBInr	gi|194859746	36	45338	2	2	2	2	0.17	GG23951 [Drosophila erecta]
315	1	NCBInr	gi|194881310	107	68233	16	10	9	7	0.45	GG21959 [Drosophila erecta]							561	1	NCBInr	gi|194859746	49	45338	3	3	2	2	0.17	GG23951 [Drosophila erecta]
277	1	NCBInr	gi|194881310	147	68233	12	8	8	5	0.3	GG21959 [Drosophila erecta]							552	1	NCBInr	gi|194859208	53	53321	5	2	4	2	0.14	GG24016 [Drosophila erecta]
316	1	NCBInr	gi|194881310	142	68233	11	7	8	5	0.3	GG21959 [Drosophila erecta]							147	1	NCBInr	gi|194858059	257	105472	13	9	8	5	0.19	GG24141 [Drosophila erecta]
90	1	NCBInr	gi|194882723	522	80456	25	19	15	13	0.88	GG22328 [Drosophila erecta]							186	1	NCBInr	gi|194858059	196	105472	10	6	7	4	0.15	GG24141 [Drosophila erecta]
859	1	NCBInr	gi|194883400	34	71580	3	1	3	1	0.05	GG22509 [Drosophila erecta]							875	1	NCBInr	gi|194856246	26	50674	4	1	4	1	0.07	GG24355 [Drosophila erecta]
1155	1	NCBInr	gi|194900316	14	41094	2	1	2	1	0.09	GG22593 [Drosophila erecta]							610	1	NCBInr	gi|194854853	47	81913	7	4	6	3	0.14	GG24504 [Drosophila erecta]
238	1	NCBInr	gi|194885814	174	119128	18	10	12	6	0.28	GG22903 [Drosophila erecta]							817	1	NCBInr	gi|194854853	30	81913	4	2	4	2	0.09	GG24504 [Drosophila erecta]
919	1	NCBInr	gi|194863135	24	107647	4	1	3	1	0.03	GG23450 [Drosophila erecta]							670	1	NCBInr	gi|194854202	42	24856	5	3	4	3	0.53	GG24583 [Drosophila erecta]
1120	1	NCBInr	gi|194862682	18	292657	7	1	2	1	0.01	GG23583 [Drosophila erecta]							981	1	NCBInr	gi|194853942	19	61402	10	1	5	1	0.06	GG24608 [Drosophila erecta]
457	1	NCBInr	gi|194860801	83	29473	4	2	3	2	0.27	GG23828 [Drosophila erecta]							382	2	NCBInr	gi|194856466	56	174265	5	3	4	2	0.04	GG25042 [Drosophila erecta]
416	1	NCBInr	gi|194860801	102	29473	6	3	4	2	0.27	GG23828 [Drosophila erecta]							821	1	NCBInr	gi|194882691	29	548266	10	2	6	2	0.01	GG25360, isoform A [Drosophila erecta]
289	1	NCBInr	gi|194860801	120	29473	5	4	3	2	0.27	GG23828 [Drosophila erecta]							701	1	NCBInr	gi|194882691	39	548266	11	2	8	2	0.01	GG25360, isoform A [Drosophila erecta]
364	1	NCBInr	gi|194859208	120	53321	7	4	5	3	0.23	GG24016 [Drosophila erecta]							608	1	NCBInr	gi|16182353	47	96642	3	3	2	2	0.12	GH01409p [Drosophila melanogaster]
165	1	NCBInr	gi|194858059	267	105472	15	10	11	8	0.32	GG24141 [Drosophila erecta]							924	1	NCBInr	gi|16182390	23	93216	1	1	1	1	0.04	GH01650p [Drosophila melanogaster]
151	1	NCBInr	gi|194858059	323	105472	17	11	11	7	0.27	GG24141 [Drosophila erecta]							872	1	NCBInr	gi|15010392	26	22071	2	2	2	2	0.38	GH01822p [Drosophila melanogaster]
147	1	NCBInr	gi|194858059	257	105472	13	9	8	5	0.19	GG24141 [Drosophila erecta]							91	1	NCBInr	gi|21711631	399	36050	14	11	6	6	0.81	GH01866p [Drosophila melanogaster]
764	1	NCBInr	gi|194857595	30	18983	3	2	3	2	0.45	GG24196 [Drosophila erecta]							118	1	NCBInr	gi|21711631	305	36050	16	10	6	5	0.81	GH01866p [Drosophila melanogaster]
369	1	NCBInr	gi|194854853	108	81913	11	5	9	4	0.19	GG24504 [Drosophila erecta]							111	1	NCBInr	gi|21711631	339	36050	14	10	7	5	0.64	GH01866p [Drosophila melanogaster]
610	1	NCBInr	gi|194854853	47	81913	7	4	6	3	0.14	GG24504 [Drosophila erecta]							757	1	NCBInr	gi|16197787	38	117588	1	1	1	1	0.03	GH01890p [Drosophila melanogaster]
816	1	NCBInr	gi|194853193	28	44808	2	2	2	2	0.17	GG24695 [Drosophila erecta]							1048	1	NCBInr	gi|16197793	15	57248	2	1	2	1	0.07	GH02310p [Drosophila melanogaster]
1128	1	NCBInr	gi|194857342	16	48766	3	1	3	1	0.08	GG25141 [Drosophila erecta]							612	1	NCBInr	gi|20976820	48	26152	4	2	4	2	0.31	GH04183p [Drosophila melanogaster]
961	1	NCBInr	gi|194882691	25	548266	10	1	8	1	0.01	GG25360, isoform A [Drosophila erecta]							792	1	NCBInr	gi|20976820	32	26152	4	1	4	1	0.15	GH04183p [Drosophila melanogaster]
827	1	NCBInr	gi|194882691	38	548266	8	2	8	2	0.01	GG25360, isoform A [Drosophila erecta]							736	1	NCBInr	gi|20976820	36	26152	5	1	3	1	0.15	GH04183p [Drosophila melanogaster]
701	1	NCBInr	gi|194882691	39	548266	11	2	8	2	0.01	GG25360, isoform A [Drosophila erecta]							602	1	NCBInr	gi|16767908	45	57492	3	2	3	2	0.13	GH04632p [Drosophila melanogaster]
1014	1	NCBInr	gi|16647994	21	33735	1	1	1	1	0.11	GH01163p [Drosophila melanogaster]							548	1	NCBInr	gi|20151343	54	21982	2	2	2	2	0.38	GH05842p [Drosophila melanogaster]
608	1	NCBInr	gi|16182353	47	96642	3	3	2	2	0.12	GH01409p [Drosophila melanogaster]							590	1	NCBInr	gi|20151343	51	21982	1	1	1	1	0.17	GH05842p [Drosophila melanogaster]
294	1	NCBInr	gi|16182390	141	93216	5	4	5	4	0.17	GH01650p [Drosophila melanogaster]							40	2	NCBInr	gi|17944139	37	52998	5	2	4	2	0.15	GH06663p [Drosophila melanogaster]
803	1	NCBInr	gi|15010392	40	22071	3	2	3	2	0.38	GH01822p [Drosophila melanogaster]							550	1	NCBInr	gi|16767958	49	24528	2	2	2	2	0.33	GH07902p [Drosophila melanogaster]
133	1	NCBInr	gi|21711631	372	36050	15	13	7	7	1.44	GH01866p [Drosophila melanogaster]							84	1	NCBInr	gi|16182654	418	45351	22	20	10	8	1.21	GH07925p [Drosophila melanogaster]
141	1	NCBInr	gi|21711631	339	36050	14	13	8	7	1	GH01866p [Drosophila melanogaster]							920	1	NCBInr	gi|195035547	24	205160	2	1	2	1	0.02	GH10161 [Drosophila grimshawi]
91	1	NCBInr	gi|21711631	399	36050	14	11	6	6	0.81	GH01866p [Drosophila melanogaster]							642	1	NCBInr	gi|195035217	43	21655	7	4	4	3	0.92	GH10241 [Drosophila grimshawi]
1040	1	NCBInr	gi|16197789	20	80520	1	1	1	1	0.05	GH01974p [Drosophila melanogaster]							452	1	NCBInr	gi|195035217	67	21655	7	4	3	2	0.63	GH10241 [Drosophila grimshawi]
677	1	NCBInr	gi|20976820	47	26152	7	1	5	1	0.15	GH04183p [Drosophila melanogaster]							544	1	NCBInr	gi|195035217	56	21655	6	2	4	2	0.39	GH10241 [Drosophila grimshawi]
607	1	NCBInr	gi|20976820	61	26152	5	1	4	1	0.15	GH04183p [Drosophila melanogaster]							907	1	NCBInr	gi|195034115	24	6243	2	1	2	1	0.71	GH10363 [Drosophila grimshawi]
736	1	NCBInr	gi|20976820	36	26152	5	1	3	1	0.15	GH04183p [Drosophila melanogaster]							945	1	NCBInr	gi|195031880	21	145971	8	2	5	2	0.05	GH10584 [Drosophila grimshawi]
733	1	NCBInr	gi|16767908	36	57492	3	1	3	1	0.06	GH04632p [Drosophila melanogaster]							173	2	NCBInr	gi|195030352	60	37580	13	5	3	2	0.21	GH10786 [Drosophila grimshawi]
376	1	NCBInr	gi|25009967	105	42285	8	5	4	3	0.29	GH05770p, partial [Drosophila melanogaster]							993	1	NCBInr	gi|195030176	17	80701	2	1	1	1	0.05	GH10897 [Drosophila grimshawi]
447	1	NCBInr	gi|25009967	93	42285	9	5	4	3	0.29	GH05770p, partial [Drosophila melanogaster]							810	1	NCBInr	gi|21429908	31	44723	3	1	2	1	0.08	GH11495p [Drosophila melanogaster]
548	1	NCBInr	gi|20151343	54	21982	2	2	2	2	0.38	GH05842p [Drosophila melanogaster]							920	1	NCBInr	gi|15291221	23	125697	1	1	1	1	0.03	GH12050p [Drosophila melanogaster]
675	1	NCBInr	gi|20151343	51	21982	1	1	1	1	0.17	GH05842p [Drosophila melanogaster]							1051	1	NCBInr	gi|195042106	15	159780	2	1	2	1	0.02	GH12095 [Drosophila grimshawi]
929	1	NCBInr	gi|15010470	27	46971	3	2	3	2	0.17	GH06154p [Drosophila melanogaster]							657	1	NCBInr	gi|16648108	45	29636	4	4	2	2	0.27	GH12222p [Drosophila melanogaster]
83	1	NCBInr	gi|16182654	526	45351	24	22	13	12	2.03	GH07925p [Drosophila melanogaster]							1035	1	NCBInr	gi|195040123	16	105994	6	1	5	1	0.03	GH12313 [Drosophila grimshawi]
505	1	NCBInr	gi|20151367	74	41560	13	5	11	5	0.54	GH08902p [Drosophila melanogaster]							499	1	NCBInr	gi|21429922	64	15051	6	4	4	3	0.99	GH12382p [Drosophila melanogaster]
690	1	NCBInr	gi|20151367	49	41560	10	3	8	3	0.3	GH08902p [Drosophila melanogaster]							782	1	NCBInr	gi|21429922	33	15051	7	3	3	2	0.58	GH12382p [Drosophila melanogaster]
390	1	NCBInr	gi|195035217	100	21655	10	7	5	4	1.26	GH10241 [Drosophila grimshawi]							533	1	NCBInr	gi|21429922	56	15051	5	2	3	2	0.58	GH12382p [Drosophila melanogaster]
907	1	NCBInr	gi|195034115	24	6243	2	1	2	1	0.71	GH10363 [Drosophila grimshawi]							1017	1	NCBInr	gi|195041309	17	75889	3	1	2	1	0.05	GH12545 [Drosophila grimshawi]
620	1	NCBInr	gi|195031880	59	145971	11	3	6	2	0.05	GH10584 [Drosophila grimshawi]							1015	1	NCBInr	gi|195054629	17	98514	2	1	2	1	0.04	GH12578 [Drosophila grimshawi]
173	2	NCBInr	gi|195030352	60	37580	13	5	3	2	0.21	GH10786 [Drosophila grimshawi]							750	1	NCBInr	gi|195043577	35	95719	2	1	2	1	0.04	GH12769 [Drosophila grimshawi]
566	1	NCBInr	gi|195030364	63	19549	2	1	2	1	0.2	GH10947 [Drosophila grimshawi]							1062	1	NCBInr	gi|195044740	14	81220	2	1	1	1	0.05	GH12900 [Drosophila grimshawi]
751	1	NCBInr	gi|21429908	41	44723	2	2	2	2	0.17	GH11495p [Drosophila melanogaster]							277	3	NCBInr	gi|195044905	74	51994	6	5	4	3	0.23	GH12912 [Drosophila grimshawi]
971	1	NCBInr	gi|195054669	25	89914	1	1	1	1	0.04	GH11624 [Drosophila grimshawi]							197	2	NCBInr	gi|195044905	119	51994	5	4	4	3	0.23	GH12912 [Drosophila grimshawi]
995	1	NCBInr	gi|195044987	23	45007	2	1	2	1	0.08	GH11803 [Drosophila grimshawi]							195	2	NCBInr	gi|195044905	115	51994	7	5	4	3	0.23	GH12912 [Drosophila grimshawi]
1051	1	NCBInr	gi|195041740	20	53975	2	1	2	1	0.07	GH12127 [Drosophila grimshawi]							477	1	NCBInr	gi|195052873	63	50795	6	2	3	1	0.07	GH13097 [Drosophila grimshawi]
425	1	NCBInr	gi|16648108	99	29636	11	10	5	5	0.82	GH12222p [Drosophila melanogaster]							636	1	NCBInr	gi|195052873	44	50795	5	2	3	1	0.07	GH13097 [Drosophila grimshawi]
726	1	NCBInr	gi|21429922	43	15051	5	2	3	2	0.58	GH12382p [Drosophila melanogaster]							1019	1	NCBInr	gi|195051120	16	139034	8	1	5	1	0.03	GH13309 [Drosophila grimshawi]
812	1	NCBInr	gi|21429922	39	15051	6	3	2	2	0.58	GH12382p [Drosophila melanogaster]							989	1	NCBInr	gi|195049918	19	30077	1	1	1	1	0.13	GH13450 [Drosophila grimshawi]
533	1	NCBInr	gi|21429922	56	15051	5	2	3	2	0.58	GH12382p [Drosophila melanogaster]							1043	1	NCBInr	gi|195052971	15	37572	1	1	1	1	0.1	GH13793 [Drosophila grimshawi]
105	2	NCBInr	gi|195039579	297	41305	19	18	8	8	1.38	GH12401 [Drosophila grimshawi]							742	1	NCBInr	gi|195052973	36	135152	2	1	2	1	0.03	GH13795 [Drosophila grimshawi]
1131	1	NCBInr	gi|195042162	15	26395	1	1	1	1	0.14	GH12617 [Drosophila grimshawi]							454	1	NCBInr	gi|15291259	67	73085	7	4	5	2	0.1	GH13952p [Drosophila melanogaster]
853	1	NCBInr	gi|195043577	35	95719	3	1	2	1	0.04	GH12769 [Drosophila grimshawi]							245	1	NCBInr	gi|21483298	152	27329	14	10	9	6	1.49	GH14462p [Drosophila melanogaster]
106	3	NCBInr	gi|195044905	170	51994	11	8	4	4	0.41	GH12912 [Drosophila grimshawi]							283	1	NCBInr	gi|21483298	122	27329	16	10	8	5	1.18	GH14462p [Drosophila melanogaster]
636	1	NCBInr	gi|195052873	44	50795	5	2	3	1	0.07	GH13097 [Drosophila grimshawi]							294	1	NCBInr	gi|21483298	117	27329	11	8	7	4	0.92	GH14462p [Drosophila melanogaster]
397	1	NCBInr	gi|195051941	107	142044	8	4	4	2	0.08	GH13205 [Drosophila grimshawi]							366	1	NCBInr	gi|195055484	90	47035	7	5	5	4	0.36	GH14923 [Drosophila grimshawi]
989	1	NCBInr	gi|195049918	19	30077	1	1	1	1	0.13	GH13450 [Drosophila grimshawi]							819	1	NCBInr	gi|195015990	30	35451	1	1	1	1	0.11	GH15081 [Drosophila grimshawi]
857	1	NCBInr	gi|195049874	33	17335	2	1	2	1	0.22	GH13455 [Drosophila grimshawi]							708	1	NCBInr	gi|195015990	39	35451	2	2	1	1	0.11	GH15081 [Drosophila grimshawi]
1121	1	NCBInr	gi|195050084	16	53197	2	1	2	1	0.07	GH13490 [Drosophila grimshawi]							429	1	NCBInr	gi|195012266	72	29724	6	3	4	2	0.27	GH15515 [Drosophila grimshawi]
1095	1	NCBInr	gi|195051413	18	77094	1	1	1	1	0.05	GH13634 [Drosophila grimshawi]							337	1	NCBInr	gi|195012266	97	29724	5	4	3	2	0.27	GH15515 [Drosophila grimshawi]
1175	1	NCBInr	gi|195055767	14	61640	5	1	4	1	0.06	GH14132 [Drosophila grimshawi]							919	1	NCBInr	gi|195013100	23	32166	2	1	2	1	0.12	GH16098 [Drosophila grimshawi]
82	2	NCBInr	gi|195061856	273	28554	11	10	7	7	1.39	GH14297 [Drosophila grimshawi]							595	1	NCBInr	gi|195015218	50	145071	2	2	2	2	0.05	GH16283 [Drosophila grimshawi]
139	2	NCBInr	gi|195061856	237	28554	8	5	5	3	0.45	GH14297 [Drosophila grimshawi]							861	1	NCBInr	gi|195015218	26	145071	2	1	2	1	0.03	GH16283 [Drosophila grimshawi]
1057	1	NCBInr	gi|15291273	22	52719	2	2	2	2	0.15	GH14316p [Drosophila melanogaster]							990	1	NCBInr	gi|195015260	19	87459	3	2	1	1	0.04	GH16292 [Drosophila grimshawi]
201	1	NCBInr	gi|21483298	214	27329	20	15	11	8	2.23	GH14462p [Drosophila melanogaster]							993	1	NCBInr	gi|195015260	18	87459	5	2	2	1	0.04	GH16292 [Drosophila grimshawi]
295	1	NCBInr	gi|21483298	154	27329	17	10	11	6	1.83	GH14462p [Drosophila melanogaster]							1005	1	NCBInr	gi|20151417	17	25784	3	1	2	1	0.14	GH16325p [Drosophila melanogaster]
283	1	NCBInr	gi|21483298	122	27329	16	10	8	5	1.18	GH14462p [Drosophila melanogaster]							794	1	NCBInr	gi|195018651	32	28112	4	2	2	1	0.13	GH16687 [Drosophila grimshawi]
1136	1	NCBInr	gi|195019468	15	61073	1	1	1	1	0.06	GH14751 [Drosophila grimshawi]							944	1	NCBInr	gi|21429952	21	41108	6	2	5	2	0.19	GH16717p [Drosophila melanogaster]
593	1	NCBInr	gi|195018532	62	75618	2	1	2	1	0.05	GH14827 [Drosophila grimshawi]							980	1	NCBInr	gi|21429952	19	41108	3	2	2	2	0.19	GH16717p [Drosophila melanogaster]
708	1	NCBInr	gi|195015990	39	35451	2	2	1	1	0.11	GH15081 [Drosophila grimshawi]							365	1	NCBInr	gi|195020142	89	66848	6	3	4	2	0.11	GH16896 [Drosophila grimshawi]
337	1	NCBInr	gi|195012266	97	29724	5	4	3	2	0.27	GH15515 [Drosophila grimshawi]							401	1	NCBInr	gi|195021255	82	44007	5	3	3	2	0.28	GH17018 [Drosophila grimshawi]
188	1	NCBInr	gi|195012914	248	29552	8	7	3	2	0.44	GH16082 [Drosophila grimshawi]							500	1	NCBInr	gi|195021255	60	44007	5	2	3	2	0.18	GH17018 [Drosophila grimshawi]
990	1	NCBInr	gi|195015260	19	87459	3	2	1	1	0.04	GH16292 [Drosophila grimshawi]							854	1	NCBInr	gi|195021255	28	44007	3	1	2	1	0.09	GH17018 [Drosophila grimshawi]
123	2	NCBInr	gi|195017084	327	75772	18	14	11	8	0.47	GH16518 [Drosophila grimshawi]							949	1	NCBInr	gi|195054453	21	61130	1	1	1	1	0.06	GH17290 [Drosophila grimshawi]
794	1	NCBInr	gi|195018651	32	28112	4	2	2	1	0.13	GH16687 [Drosophila grimshawi]							944	1	NCBInr	gi|195056137	22	30453	1	1	1	1	0.13	GH17522 [Drosophila grimshawi]
1043	1	NCBInr	gi|21429952	20	41108	4	2	3	2	0.19	GH16717p [Drosophila melanogaster]							1009	1	NCBInr	gi|195059543	17	63210	2	1	2	1	0.06	GH17646 [Drosophila grimshawi]
1067	1	NCBInr	gi|195054941	19	81375	3	1	2	1	0.05	GH16862 [Drosophila grimshawi]							912	1	NCBInr	gi|195038067	23	23213	2	1	2	1	0.16	GH18224 [Drosophila grimshawi]
430	1	NCBInr	gi|195020142	98	66848	8	3	5	2	0.11	GH16896 [Drosophila grimshawi]							869	1	NCBInr	gi|195038067	26	23213	2	1	2	1	0.16	GH18224 [Drosophila grimshawi]
365	1	NCBInr	gi|195020142	89	66848	6	3	4	2	0.11	GH16896 [Drosophila grimshawi]							789	1	NCBInr	gi|195038067	35	23213	2	1	2	1	0.16	GH18224 [Drosophila grimshawi]
230	1	NCBInr	gi|195021255	181	44007	10	6	6	4	0.5	GH17018 [Drosophila grimshawi]							945	1	NCBInr	gi|195037797	22	28394	1	1	1	1	0.13	GH18287 [Drosophila grimshawi]
568	1	NCBInr	gi|195055159	68	57158	4	2	3	1	0.07	GH17273 [Drosophila grimshawi]							868	1	NCBInr	gi|16183135	29	49345	5	2	5	2	0.16	GH18370p [Drosophila melanogaster]
1094	1	NCBInr	gi|21483306	18	37979	2	1	2	1	0.1	GH18178p [Drosophila melanogaster]							681	1	NCBInr	gi|195036666	43	15907	6	2	3	2	0.55	GH18602 [Drosophila grimshawi]
869	1	NCBInr	gi|195038067	26	23213	2	1	2	1	0.16	GH18224 [Drosophila grimshawi]							177	1	NCBInr	gi|195053856	205	22876	12	10	5	3	0.59	GH18937 [Drosophila grimshawi]
945	1	NCBInr	gi|195037797	22	28394	1	1	1	1	0.13	GH18287 [Drosophila grimshawi]							1055	1	NCBInr	gi|195036816	15	61826	1	1	1	1	0.06	GH19029 [Drosophila grimshawi]
648	1	NCBInr	gi|16183135	54	49345	5	2	4	2	0.16	GH18370p [Drosophila melanogaster]							1028	1	NCBInr	gi|195029449	16	101968	2	1	1	1	0.04	GH19883 [Drosophila grimshawi]
652	1	NCBInr	gi|195037110	50	51745	3	2	3	2	0.15	GH18477 [Drosophila grimshawi]							1033	1	NCBInr	gi|195029449	17	101968	2	1	1	1	0.04	GH19883 [Drosophila grimshawi]
1164	1	NCBInr	gi|15291381	14	64595	1	1	1	1	0.06	GH18690p [Drosophila melanogaster]							1023	1	NCBInr	gi|195029449	17	101968	2	1	1	1	0.04	GH19883 [Drosophila grimshawi]
1081	1	NCBInr	gi|15291391	18	84262	1	1	1	1	0.04	GH19061p [Drosophila melanogaster]							696	1	NCBInr	gi|195029399	40	56017	5	3	2	1	0.07	GH19897 [Drosophila grimshawi]
919	1	NCBInr	gi|195029875	28	110452	4	1	3	1	0.03	GH19755 [Drosophila grimshawi]							935	1	NCBInr	gi|195029399	23	56017	1	1	1	1	0.07	GH19897 [Drosophila grimshawi]
1071	1	NCBInr	gi|195029449	19	101968	4	2	1	1	0.04	GH19883 [Drosophila grimshawi]							1003	1	NCBInr	gi|195029281	18	62849	3	1	2	1	0.06	GH19932 [Drosophila grimshawi]
762	1	NCBInr	gi|195029399	40	56017	3	1	1	1	0.07	GH19897 [Drosophila grimshawi]							248	1	NCBInr	gi|85861121	142	53877	16	10	9	6	0.49	GH19966p [Drosophila melanogaster]
244	1	NCBInr	gi|85861121	147	53877	15	9	9	4	0.31	GH19966p [Drosophila melanogaster]							694	1	NCBInr	gi|195028690	39	43430	4	3	3	2	0.18	GH20096 [Drosophila grimshawi]
873	1	NCBInr	gi|21428938	31	85933	5	1	5	1	0.04	GH20022p [Drosophila melanogaster]							534	1	NCBInr	gi|20151429	56	113128	3	1	3	1	0.03	GH20168p [Drosophila melanogaster]
694	1	NCBInr	gi|195028690	39	43430	4	3	3	2	0.18	GH20096 [Drosophila grimshawi]							189	3	NCBInr	gi|195028324	28	43803	6	2	3	2	0.18	GH20195 [Drosophila grimshawi]
181	1	NCBInr	gi|20151429	261	113128	12	10	10	8	0.34	GH20168p [Drosophila melanogaster]							968	1	NCBInr	gi|195028324	21	43803	6	1	4	1	0.09	GH20195 [Drosophila grimshawi]
503	1	NCBInr	gi|20151429	74	113128	10	5	9	5	0.17	GH20168p [Drosophila melanogaster]							967	1	NCBInr	gi|195028263	19	61661	2	1	2	1	0.06	GH20216 [Drosophila grimshawi]
534	1	NCBInr	gi|20151429	56	113128	3	1	3	1	0.03	GH20168p [Drosophila melanogaster]							43	2	NCBInr	gi|195053328	355	57522	30	24	12	10	1.26	GH20329 [Drosophila grimshawi]
180	2	NCBInr	gi|195028324	76	43803	8	3	4	3	0.28	GH20195 [Drosophila grimshawi]							38	2	NCBInr	gi|195053328	343	57522	29	21	13	8	1.12	GH20329 [Drosophila grimshawi]
36	2	NCBInr	gi|195053328	447	57522	30	22	12	10	1.26	GH20329 [Drosophila grimshawi]							80	1	NCBInr	gi|17861668	439	43668	21	16	10	9	1.28	GH20337p [Drosophila melanogaster]
59	1	NCBInr	gi|17861668	723	43668	30	27	15	15	3.05	GH20337p [Drosophila melanogaster]							94	1	NCBInr	gi|17861668	386	43668	22	14	11	9	1.28	GH20337p [Drosophila melanogaster]
1190	1	NCBInr	gi|195027732	13	58047	3	1	3	1	0.06	GH20365 [Drosophila grimshawi]							92	1	NCBInr	gi|17861668	397	43668	19	16	10	8	1.1	GH20337p [Drosophila melanogaster]
780	1	NCBInr	gi|195027249	39	39209	9	2	8	2	0.2	GH20491 [Drosophila grimshawi]							954	1	NCBInr	gi|195024642	21	34052	5	2	5	2	0.23	GH21076 [Drosophila grimshawi]
933	1	NCBInr	gi|195023653	29	6303	3	1	2	1	0.67	GH20959 [Drosophila grimshawi]							1005	1	NCBInr	gi|195028500	18	21884	1	1	1	1	0.18	GH21739 [Drosophila grimshawi]
954	1	NCBInr	gi|195024642	21	34052	5	2	5	2	0.23	GH21076 [Drosophila grimshawi]							1059	1	NCBInr	gi|195028905	15	166897	1	1	1	1	0.02	GH21852 [Drosophila grimshawi]
918	1	NCBInr	gi|162951731	28	67337	4	1	4	1	0.06	GH21533p [Drosophila melanogaster]							185	1	NCBInr	gi|15291453	207	32344	8	6	6	4	0.56	GH21853p [Drosophila melanogaster]
1005	1	NCBInr	gi|195028500	18	21884	1	1	1	1	0.18	GH21739 [Drosophila grimshawi]							346	1	NCBInr	gi|195029383	94	50863	3	2	3	2	0.15	GH21981 [Drosophila grimshawi]
915	1	NCBInr	gi|195028504	30	119902	4	1	4	1	0.03	GH21741 [Drosophila grimshawi]							581	1	NCBInr	gi|195029593	50	232590	8	1	7	1	0.02	GH22039 [Drosophila grimshawi]
263	1	NCBInr	gi|15291453	173	32344	7	6	5	4	0.56	GH21853p [Drosophila melanogaster]							1084	1	NCBInr	gi|195029895	14	48092	2	1	2	1	0.08	GH22115 [Drosophila grimshawi]
470	1	NCBInr	gi|195029593	81	232590	10	2	10	2	0.03	GH22039 [Drosophila grimshawi]							567	1	NCBInr	gi|195062450	53	21519	4	4	3	3	0.63	GH22341 [Drosophila grimshawi]
1118	1	NCBInr	gi|195029937	18	208801	6	1	3	1	0.02	GH22125 [Drosophila grimshawi]							1001	1	NCBInr	gi|195058271	17	31968	3	1	2	1	0.12	GH22640 [Drosophila grimshawi]
691	1	NCBInr	gi|195062450	45	21519	3	1	3	1	0.18	GH22341 [Drosophila grimshawi]							1079	1	NCBInr	gi|195058271	14	31968	6	1	4	1	0.12	GH22640 [Drosophila grimshawi]
1122	1	NCBInr	gi|195058271	17	31968	5	2	4	1	0.12	GH22640 [Drosophila grimshawi]							1077	1	NCBInr	gi|195057840	14	75807	1	1	1	1	0.05	GH22692 [Drosophila grimshawi]
809	1	NCBInr	gi|195054252	36	23904	2	1	2	1	0.16	GH22665 [Drosophila grimshawi]							999	1	NCBInr	gi|195056514	18	59167	2	1	2	1	0.06	GH22975 [Drosophila grimshawi]
1077	1	NCBInr	gi|195057840	14	75807	1	1	1	1	0.05	GH22692 [Drosophila grimshawi]							533	1	NCBInr	gi|195057283	55	18685	8	2	7	2	0.46	GH23036 [Drosophila grimshawi]
999	1	NCBInr	gi|195056514	18	59167	2	1	2	1	0.06	GH22975 [Drosophila grimshawi]							1032	1	NCBInr	gi|195054401	17	111519	4	1	3	1	0.03	GH23049 [Drosophila grimshawi]
883	1	NCBInr	gi|195056723	33	44089	3	1	3	1	0.08	GH22989 [Drosophila grimshawi]							526	1	NCBInr	gi|195054842	58	42774	2	2	2	2	0.18	GH23919 [Drosophila grimshawi]
1074	1	NCBInr	gi|195054698	19	96032	2	1	2	1	0.04	GH23643 [Drosophila grimshawi]							803	1	NCBInr	gi|195045991	34	60049	4	1	2	1	0.06	GH24557 [Drosophila grimshawi]
77	2	NCBInr	gi|195045308	56	65985	3	3	2	2	0.12	GH24493 [Drosophila grimshawi]							699	1	NCBInr	gi|17861744	40	80235	2	1	1	1	0.05	GH26019p [Drosophila melanogaster]
1158	1	NCBInr	gi|195063762	15	34953	1	1	1	1	0.11	GH25188 [Drosophila grimshawi]							682	1	NCBInr	gi|17861744	40	80235	1	1	1	1	0.05	GH26019p [Drosophila melanogaster]
682	1	NCBInr	gi|17861744	40	80235	1	1	1	1	0.05	GH26019p [Drosophila melanogaster]							548	1	NCBInr	gi|17861744	56	80235	2	1	1	1	0.05	GH26019p [Drosophila melanogaster]
446	1	NCBInr	gi|21711661	87	75324	7	4	7	4	0.21	GH26549p [Drosophila melanogaster]							223	1	NCBInr	gi|21711661	165	75324	8	7	7	6	0.4	GH26549p [Drosophila melanogaster]
457	1	NCBInr	gi|21711661	68	75324	5	4	5	4	0.21	GH26549p [Drosophila melanogaster]							457	1	NCBInr	gi|21711661	68	75324	5	4	5	4	0.21	GH26549p [Drosophila melanogaster]
656	1	NCBInr	gi|16648250	42	19609	2	2	1	1	0.2	GH27383p [Drosophila melanogaster]							739	1	NCBInr	gi|21711661	36	75324	3	2	3	2	0.1	GH26549p [Drosophila melanogaster]
838	1	NCBInr	gi|16183366	29	114595	4	1	3	1	0.03	GH27433p [Drosophila melanogaster]							656	1	NCBInr	gi|16648250	42	19609	2	2	1	1	0.2	GH27383p [Drosophila melanogaster]
2	3	NCBInr	gi|195116715	1491	267067	88	76	27	26	0.55	GI10520 [Drosophila mojavensis]							838	1	NCBInr	gi|16183366	29	114595	4	1	3	1	0.03	GH27433p [Drosophila melanogaster]
1078	1	NCBInr	gi|195113137	20	162286	5	1	3	1	0.02	GI10608 [Drosophila mojavensis]							7	2	NCBInr	gi|195116715	574	267067	42	31	19	15	0.28	GI10520 [Drosophila mojavensis]
568	1	NCBInr	gi|195134356	63	28295	3	2	3	2	0.29	GI11119 [Drosophila mojavensis]							279	1	NCBInr	gi|195127079	124	42690	5	3	4	2	0.18	GI12077 [Drosophila mojavensis]
904	1	NCBInr	gi|195129229	29	18155	1	1	1	1	0.21	GI11470 [Drosophila mojavensis]							991	1	NCBInr	gi|195126515	18	155552	3	1	3	1	0.02	GI13102 [Drosophila mojavensis]
113	2	NCBInr	gi|195127930	325	45256	20	14	7	6	0.89	GI11829 [Drosophila mojavensis]							354	1	NCBInr	gi|195126987	92	144129	7	3	4	2	0.05	GI13225 [Drosophila mojavensis]
1180	1	NCBInr	gi|195127825	13	45894	1	1	1	1	0.08	GI11854 [Drosophila mojavensis]							615	1	NCBInr	gi|195126987	47	144129	6	2	4	2	0.05	GI13225 [Drosophila mojavensis]
84	2	NCBInr	gi|195127541	273	232740	23	14	19	12	0.21	GI11930 [Drosophila mojavensis]							974	1	NCBInr	gi|195128025	19	107315	3	1	3	1	0.03	GI13511 [Drosophila mojavensis]
941	1	NCBInr	gi|195127113	28	52622	2	1	2	1	0.07	GI12065 [Drosophila mojavensis]							1042	1	NCBInr	gi|195129603	15	75664	4	1	3	1	0.05	GI13931 [Drosophila mojavensis]
1152	1	NCBInr	gi|195125886	16	44257	1	1	1	1	0.08	GI12407 [Drosophila mojavensis]							961	1	NCBInr	gi|195129603	21	75664	5	1	3	1	0.05	GI13931 [Drosophila mojavensis]
501	1	NCBInr	gi|195125822	80	308846	7	5	7	5	0.06	GI12908 [Drosophila mojavensis]							968	1	NCBInr	gi|195129603	20	75664	5	1	3	1	0.05	GI13931 [Drosophila mojavensis]
837	1	NCBInr	gi|195126987	34	144129	6	3	5	3	0.08	GI13225 [Drosophila mojavensis]							3	3	NCBInr	gi|195134016	2452	54192	140	108	20	20	5.89	GI14045 [Drosophila mojavensis]
961	1	NCBInr	gi|195129603	21	75664	5	1	3	1	0.05	GI13931 [Drosophila mojavensis]							3	3	NCBInr	gi|195134016	2514	54192	130	95	20	19	5.03	GI14045 [Drosophila mojavensis]
5	3	NCBInr	gi|195134016	3072	54192	149	121	21	20	6.36	GI14045 [Drosophila mojavensis]							4	3	NCBInr	gi|195134016	2144	54192	123	92	20	19	4.64	GI14045 [Drosophila mojavensis]
1031	1	NCBInr	gi|195114778	17	32012	1	1	1	1	0.12	GI14477 [Drosophila mojavensis]							1031	1	NCBInr	gi|195114778	17	32012	1	1	1	1	0.12	GI14477 [Drosophila mojavensis]
148	1	NCBInr	gi|195131907	255	30631	16	15	7	6	1.01	GI14711 [Drosophila mojavensis]							148	1	NCBInr	gi|195131907	255	30631	16	15	7	6	1.01	GI14711 [Drosophila mojavensis]
173	2	NCBInr	gi|195131273	117	26677	6	4	4	4	0.7	GI14890 [Drosophila mojavensis]							230	2	NCBInr	gi|195131273	93	26677	4	4	3	3	0.49	GI14890 [Drosophila mojavensis]
13	3	NCBInr	gi|195130841	75	71658	11	6	7	4	0.22	GI15012 [Drosophila mojavensis]							242	2	NCBInr	gi|195131273	71	26677	4	3	3	3	0.49	GI14890 [Drosophila mojavensis]
799	1	NCBInr	gi|195130002	37	79738	2	1	2	1	0.05	GI15229 [Drosophila mojavensis]							293	2	NCBInr	gi|195131273	52	26677	3	3	3	3	0.49	GI14890 [Drosophila mojavensis]
756	1	NCBInr	gi|195130275	44	30881	3	1	3	1	0.12	GI15434 [Drosophila mojavensis]							1069	1	NCBInr	gi|195133622	14	91913	2	1	1	1	0.04	GI16112 [Drosophila mojavensis]
180	2	NCBInr	gi|195132277	67	47682	5	4	2	2	0.16	GI16001 [Drosophila mojavensis]							1090	1	NCBInr	gi|195133622	13	91913	3	1	1	1	0.04	GI16112 [Drosophila mojavensis]
1083	1	NCBInr	gi|195133642	18	21785	2	1	2	1	0.18	GI16105 [Drosophila mojavensis]							973	1	NCBInr	gi|195133112	20	44362	3	1	2	1	0.09	GI16256 [Drosophila mojavensis]
1171	1	NCBInr	gi|195133622	14	91913	2	1	1	1	0.04	GI16112 [Drosophila mojavensis]							390	1	NCBInr	gi|195135565	82	44983	3	2	2	1	0.08	GI16562 [Drosophila mojavensis]
234	2	NCBInr	gi|195133190	120	56188	5	4	4	3	0.21	GI16236 [Drosophila mojavensis]							482	1	NCBInr	gi|195114712	63	56495	3	2	2	1	0.07	GI17096 [Drosophila mojavensis]
611	1	NCBInr	gi|195114712	47	56495	2	1	2	1	0.07	GI17096 [Drosophila mojavensis]							611	1	NCBInr	gi|195114712	47	56495	2	1	2	1	0.07	GI17096 [Drosophila mojavensis]
1006	1	NCBInr	gi|195116461	25	51077	2	1	2	1	0.07	GI17567 [Drosophila mojavensis]							519	1	NCBInr	gi|195114712	59	56495	3	2	2	1	0.07	GI17096 [Drosophila mojavensis]
189	1	NCBInr	gi|195116593	195	29436	11	6	6	4	0.62	GI17599 [Drosophila mojavensis]							971	1	NCBInr	gi|195114766	20	57165	4	1	4	1	0.07	GI17110 [Drosophila mojavensis]
986	1	NCBInr	gi|195118102	23	30923	4	1	3	1	0.12	GI17992 [Drosophila mojavensis]							1022	1	NCBInr	gi|195115471	16	28104	1	1	1	1	0.13	GI17302 [Drosophila mojavensis]
119	1	NCBInr	gi|195118495	419	68220	25	17	15	10	0.79	GI18088 [Drosophila mojavensis]							189	1	NCBInr	gi|195116593	195	29436	11	6	6	4	0.62	GI17599 [Drosophila mojavensis]
675	1	NCBInr	gi|195124483	36	14886	4	2	3	2	0.59	GI18433 [Drosophila mojavensis]							212	1	NCBInr	gi|195116593	171	29436	9	6	7	4	0.62	GI17599 [Drosophila mojavensis]
153	2	NCBInr	gi|195122831	95	45903	7	4	4	3	0.26	GI18831 [Drosophila mojavensis]							675	1	NCBInr	gi|195124483	36	14886	4	2	3	2	0.59	GI18433 [Drosophila mojavensis]
198	3	NCBInr	gi|195122480	43	52504	3	3	2	2	0.15	GI18910 [Drosophila mojavensis]							153	2	NCBInr	gi|195122831	95	45903	7	4	4	3	0.26	GI18831 [Drosophila mojavensis]
1046	1	NCBInr	gi|195121280	20	176126	2	1	2	1	0.02	GI19228 [Drosophila mojavensis]							94	4	NCBInr	gi|195122831	83	45903	6	4	4	3	0.26	GI18831 [Drosophila mojavensis]
673	1	NCBInr	gi|195119400	41	60791	8	2	5	2	0.13	GI19798 [Drosophila mojavensis]							198	3	NCBInr	gi|195122480	43	52504	3	3	2	2	0.15	GI18910 [Drosophila mojavensis]
698	1	NCBInr	gi|195119438	39	58652	5	1	3	1	0.06	GI19814 [Drosophila mojavensis]							421	1	NCBInr	gi|195122480	74	52504	3	3	1	1	0.07	GI18910 [Drosophila mojavensis]
360	1	NCBInr	gi|195124211	92	52010	6	4	4	2	0.23	GI21143 [Drosophila mojavensis]							533	1	NCBInr	gi|195122480	57	52504	3	2	2	1	0.07	GI18910 [Drosophila mojavensis]
891	1	NCBInr	gi|195124616	30	37462	3	2	2	1	0.1	GI21260 [Drosophila mojavensis]							968	1	NCBInr	gi|195119085	19	61612	1	1	1	1	0.06	GI19664 [Drosophila mojavensis]
1172	1	NCBInr	gi|195132911	14	125257	9	1	2	1	0.03	GI21792 [Drosophila mojavensis]							979	1	NCBInr	gi|195119085	19	61612	2	1	1	1	0.06	GI19664 [Drosophila mojavensis]
953	1	NCBInr	gi|195118066	28	65772	1	1	1	1	0.06	GI21922 [Drosophila mojavensis]							673	1	NCBInr	gi|195119400	41	60791	8	2	5	2	0.13	GI19798 [Drosophila mojavensis]
399	1	NCBInr	gi|195113725	79	26188	10	3	6	3	0.5	GI21987 [Drosophila mojavensis]							698	1	NCBInr	gi|195119438	39	58652	5	1	3	1	0.06	GI19814 [Drosophila mojavensis]
948	1	NCBInr	gi|195117830	28	203532	3	2	3	2	0.04	GI22464 [Drosophila mojavensis]							102	3	NCBInr	gi|195121889	169	41541	13	8	8	4	0.54	GI20476 [Drosophila mojavensis]
507	1	NCBInr	gi|195111444	73	47369	4	2	3	1	0.08	GI22608 [Drosophila mojavensis]							802	1	NCBInr	gi|195123151	34	71480	6	2	5	2	0.11	GI20832 [Drosophila mojavensis]
1085	1	NCBInr	gi|195117748	14	9405	1	1	1	1	0.43	GI22662 [Drosophila mojavensis]							360	1	NCBInr	gi|195124211	92	52010	6	4	4	2	0.23	GI21143 [Drosophila mojavensis]
395	1	NCBInr	gi|195107417	109	46871	7	4	6	4	0.36	GI23698 [Drosophila mojavensis]							1050	1	NCBInr	gi|195124616	16	37462	3	1	3	1	0.1	GI21260 [Drosophila mojavensis]
1123	1	NCBInr	gi|195117324	16	36005	3	1	2	1	0.1	GI23782 [Drosophila mojavensis]							414	1	NCBInr	gi|195132769	75	17224	7	3	5	2	0.5	GI21493 [Drosophila mojavensis]
781	1	NCBInr	gi|195107677	33	32680	3	1	3	1	0.12	GI23961 [Drosophila mojavensis]							399	1	NCBInr	gi|195113725	79	26188	10	3	6	3	0.5	GI21987 [Drosophila mojavensis]
1125	1	NCBInr	gi|195108639	17	28043	1	1	1	1	0.13	GI24220 [Drosophila mojavensis]							719	1	NCBInr	gi|195113405	38	132951	4	2	3	2	0.06	GI22072 [Drosophila mojavensis]
448	1	NCBInr	gi|195117025	93	23397	6	5	3	2	0.35	GI24498 [Drosophila mojavensis]							1085	1	NCBInr	gi|195117748	14	9405	1	1	1	1	0.43	GI22662 [Drosophila mojavensis]
520	1	NCBInr	gi|17530883	76	29075	6	4	5	3	0.44	GIP-like [Drosophila melanogaster]							319	2	NCBInr	gi|195110933	84	21368	6	5	5	4	0.93	GI22753 [Drosophila mojavensis]
69	2	NCBInr	gi|195395957	211	68101	13	10	5	5	0.45	GJ10136 [Drosophila virilis]							781	1	NCBInr	gi|195107677	33	32680	3	1	3	1	0.12	GI23961 [Drosophila mojavensis]
1042	1	NCBInr	gi|195395308	16	82463	1	1	1	1	0.04	GJ10315 [Drosophila virilis]							674	1	NCBInr	gi|17530883	41	29075	2	1	2	1	0.13	GIP-like [Drosophila melanogaster]
554	1	NCBInr	gi|195386010	66	56476	3	2	3	2	0.14	GJ10873 [Drosophila virilis]							1042	1	NCBInr	gi|195395308	16	82463	1	1	1	1	0.04	GJ10315 [Drosophila virilis]
168	2	NCBInr	gi|195395726	100	44511	13	5	6	4	0.5	GJ10975 [Drosophila virilis]							997	1	NCBInr	gi|195395308	18	82463	1	1	1	1	0.04	GJ10315 [Drosophila virilis]
158	2	NCBInr	gi|195395726	77	44511	13	5	6	3	0.38	GJ10975 [Drosophila virilis]							428	1	NCBInr	gi|195394916	72	31640	3	2	2	1	0.12	GJ10419 [Drosophila virilis]
750	1	NCBInr	gi|195385902	44	959697	23	1	16	1		GJ11158 [Drosophila virilis]							158	2	NCBInr	gi|195395726	77	44511	13	5	6	3	0.38	GJ10975 [Drosophila virilis]
1052	1	NCBInr	gi|195385575	22	6532	1	1	1	1	0.7	GJ12019 [Drosophila virilis]							708	1	NCBInr	gi|195378682	41	41046	2	1	2	1	0.09	GJ11523 [Drosophila virilis]
905	1	NCBInr	gi|195376729	31	119455	2	1	2	1	0.03	GJ12092 [Drosophila virilis]							1024	1	NCBInr	gi|195376719	17	15927	1	1	1	1	0.25	GJ12094 [Drosophila virilis]
1024	1	NCBInr	gi|195376719	17	15927	1	1	1	1	0.25	GJ12094 [Drosophila virilis]							853	1	NCBInr	gi|195374974	27	13765	3	2	2	1	0.29	GJ12596 [Drosophila virilis]
848	1	NCBInr	gi|195375150	35	27070	4	3	4	3	0.48	GJ12858 [Drosophila virilis]							1042	1	NCBInr	gi|195376835	16	58966	6	1	3	1	0.06	GJ13306 [Drosophila virilis]
69	2	NCBInr	gi|195377365	151	63082	11	8	6	4	0.26	GJ13456 [Drosophila virilis]							69	2	NCBInr	gi|195377365	151	63082	11	8	6	4	0.26	GJ13456 [Drosophila virilis]
63	2	NCBInr	gi|195377563	454	38100	22	19	9	8	1.33	GJ13508 [Drosophila virilis]							49	2	NCBInr	gi|195377563	396	38100	20	17	9	8	1.12	GJ13508 [Drosophila virilis]
170	3	NCBInr	gi|195378208	86	39305	18	11	8	7	0.89	GJ13684 [Drosophila virilis]							192	3	NCBInr	gi|195378208	86	39305	20	10	7	5	0.58	GJ13684 [Drosophila virilis]
745	1	NCBInr	gi|195399564	44	194830	3	1	3	1	0.02	GJ14339 [Drosophila virilis]							1064	1	NCBInr	gi|195378366	14	129474	2	1	2	1	0.03	GJ13713 [Drosophila virilis]
1125	1	NCBInr	gi|195400140	16	59800	1	1	1	1	0.07	GJ14552 [Drosophila virilis]							965	1	NCBInr	gi|195400140	19	59800	2	1	1	1	0.07	GJ14552 [Drosophila virilis]
1148	1	NCBInr	gi|195400140	16	59800	1	1	1	1	0.07	GJ14552 [Drosophila virilis]							846	1	NCBInr	gi|195400144	28	35838	3	1	3	1	0.1	GJ14554 [Drosophila virilis]
712	1	NCBInr	gi|195400144	47	35838	2	1	2	1	0.1	GJ14554 [Drosophila virilis]							933	1	NCBInr	gi|195398875	23	23050	1	1	1	1	0.17	GJ15705 [Drosophila virilis]
933	1	NCBInr	gi|195398875	23	23050	1	1	1	1	0.17	GJ15705 [Drosophila virilis]							74	2	NCBInr	gi|195398649	335	35445	9	9	4	4	0.5	GJ15779 [Drosophila virilis]
148	2	NCBInr	gi|195398649	216	35445	9	8	4	4	0.5	GJ15779 [Drosophila virilis]							87	2	NCBInr	gi|195398649	342	35445	11	9	5	4	0.5	GJ15779 [Drosophila virilis]
100	2	NCBInr	gi|195398649	299	35445	9	8	4	4	0.5	GJ15779 [Drosophila virilis]							1091	1	NCBInr	gi|195399426	13	108574	1	1	1	1	0.03	GJ16027 [Drosophila virilis]
1176	1	NCBInr	gi|195398747	13	237736	1	1	1	1	0.02	GJ15834 [Drosophila virilis]							877	1	NCBInr	gi|195403437	28	58394	1	1	1	1	0.06	GJ16052 [Drosophila virilis]
1091	1	NCBInr	gi|195399426	13	108574	1	1	1	1	0.03	GJ16027 [Drosophila virilis]							542	1	NCBInr	gi|195397387	56	94605	3	2	3	2	0.08	GJ16423 [Drosophila virilis]
890	1	NCBInr	gi|195403437	25	58394	1	1	1	1	0.06	GJ16052 [Drosophila virilis]							487	1	NCBInr	gi|195397213	64	106533	2	1	2	1	0.03	GJ16467 [Drosophila virilis]
487	1	NCBInr	gi|195397213	64	106533	2	1	2	1	0.03	GJ16467 [Drosophila virilis]							211	2	NCBInr	gi|195396707	25	47559	3	2	3	2	0.16	GJ16601 [Drosophila virilis]
297	1	NCBInr	gi|195396825	152	47319	7	5	5	3	0.26	GJ16855 [Drosophila virilis]							896	1	NCBInr	gi|195396813	25	12132	3	1	2	1	0.33	GJ16851 [Drosophila virilis]
354	1	NCBInr	gi|195397517	124	125716	4	2	3	1	0.06	GJ17051 [Drosophila virilis]							923	1	NCBInr	gi|195396813	24	12132	2	1	2	1	0.33	GJ16851 [Drosophila virilis]
1061	1	NCBInr	gi|195386488	15	28656	2	1	2	1	0.13	GJ17274 [Drosophila virilis]							1061	1	NCBInr	gi|195386488	15	28656	2	1	2	1	0.13	GJ17274 [Drosophila virilis]
958	2	NCBInr	gi|195387507	17	48972	3	2	3	2	0.16	GJ17544 [Drosophila virilis]							1075	1	NCBInr	gi|195401406	13	25864	2	1	2	1	0.15	GJ18262 [Drosophila virilis]
770	2	NCBInr	gi|195397744	30	30573	4	2	3	2	0.26	GJ18077 [Drosophila virilis]							882	1	NCBInr	gi|195398321	25	45774	23	1	2	1	0.08	GJ18311 [Drosophila virilis]
721	1	NCBInr	gi|195393860	37	44829	4	1	4	1	0.08	GJ18714 [Drosophila virilis]							721	1	NCBInr	gi|195393860	37	44829	4	1	4	1	0.08	GJ18714 [Drosophila virilis]
1192	1	NCBInr	gi|195393214	13	56202	1	1	1	1	0.07	GJ18896 [Drosophila virilis]							756	1	NCBInr	gi|195393860	38	44829	2	1	2	1	0.08	GJ18714 [Drosophila virilis]
1059	1	NCBInr	gi|195384132	15	98665	5	1	1	1	0.04	GJ20017 [Drosophila virilis]							984	1	NCBInr	gi|195403359	19	9319	1	1	1	1	0.43	GJ19819 [Drosophila virilis]
3	2	NCBInr	gi|195402205	74	370096	20	6	7	3	0.03	GJ20253 [Drosophila virilis]							1059	1	NCBInr	gi|195384132	15	98665	5	1	1	1	0.04	GJ20017 [Drosophila virilis]
5	2	NCBInr	gi|195402205	66	370096	19	5	8	3	0.03	GJ20253 [Drosophila virilis]							13	2	NCBInr	gi|195402205	54	370096	10	2	8	2	0.02	GJ20253 [Drosophila virilis]
840	1	NCBInr	gi|195380916	36	16126	5	1	2	1	0.24	GJ20880 [Drosophila virilis]							935	1	NCBInr	gi|195383072	23	176108	3	1	3	1	0.02	GJ20303 [Drosophila virilis]
770	1	NCBInr	gi|195382807	43	38998	9	3	6	2	0.2	GJ21962 [Drosophila virilis]							417	1	NCBInr	gi|195402201	74	59798	14	9	7	5	0.35	GJ20463 [Drosophila virilis]
928	1	NCBInr	gi|195386984	27	16557	1	1	1	1	0.23	GJ23055 [Drosophila virilis]							1031	1	NCBInr	gi|195381479	15	26501	1	1	1	1	0.14	GJ21606 [Drosophila virilis]
117	2	NCBInr	gi|195389915	69	99648	11	6	7	4	0.2	GJ23253 [Drosophila virilis]							673	1	NCBInr	gi|195390733	41	144489	2	1	2	1	0.03	GJ23024 [Drosophila virilis]
697	1	NCBInr	gi|195386762	39	145428	9	2	7	2	0.05	GJ23620 [Drosophila virilis]							697	1	NCBInr	gi|195386762	39	145428	9	2	7	2	0.05	GJ23620 [Drosophila virilis]
974	1	NCBInr	gi|195388840	20	98202	3	1	2	1	0.04	GJ23688 [Drosophila virilis]							974	1	NCBInr	gi|195388840	20	98202	3	1	2	1	0.04	GJ23688 [Drosophila virilis]
840	1	NCBInr	gi|195389516	29	18318	4	2	2	1	0.21	GJ23871 [Drosophila virilis]							840	1	NCBInr	gi|195389516	29	18318	4	2	2	1	0.21	GJ23871 [Drosophila virilis]
97	2	NCBInr	gi|195390307	248	40514	9	8	6	5	0.56	GJ24090 [Drosophila virilis]							901	1	NCBInr	gi|195389516	25	18318	2	1	2	1	0.21	GJ23871 [Drosophila virilis]
122	2	NCBInr	gi|195390307	201	40514	7	6	4	4	0.56	GJ24090 [Drosophila virilis]							864	1	NCBInr	gi|195448338	27	18495	1	1	1	1	0.21	GK10078 [Drosophila willistoni]
1177	1	NCBInr	gi|195391256	13	255330	3	1	3	1	0.01	GJ24359 [Drosophila virilis]							959	1	NCBInr	gi|195425909	20	37829	5	1	3	1	0.1	GK10268 [Drosophila willistoni]
864	1	NCBInr	gi|195448338	27	18495	1	1	1	1	0.21	GK10078 [Drosophila willistoni]							518	2	NCBInr	gi|195425781	27	70680	5	2	2	2	0.11	GK10305 [Drosophila willistoni]
1142	1	NCBInr	gi|195448921	16	197773	6	1	4	1	0.02	GK10224 [Drosophila willistoni]							1054	1	NCBInr	gi|195443520	15	36694	1	1	1	1	0.1	GK10487 [Drosophila willistoni]
975	1	NCBInr	gi|195425909	20	37829	4	1	2	1	0.1	GK10268 [Drosophila willistoni]							482	1	NCBInr	gi|195446149	65	137451	5	2	4	2	0.05	GK10920 [Drosophila willistoni]
719	1	NCBInr	gi|195425367	44	15253	4	2	3	1	0.26	GK10686 [Drosophila willistoni]							821	1	NCBInr	gi|195444759	32	95804	5	1	2	1	0.04	GK11254 [Drosophila willistoni]
482	1	NCBInr	gi|195446149	65	137451	5	2	4	2	0.05	GK10920 [Drosophila willistoni]							778	1	NCBInr	gi|195443820	33	167420	2	1	2	1	0.02	GK11488 [Drosophila willistoni]
935	1	NCBInr	gi|195445017	27	45507	2	1	2	1	0.08	GK11191 [Drosophila willistoni]							476	1	NCBInr	gi|195440350	67	43271	4	3	3	2	0.18	GK11910 [Drosophila willistoni]
1097	1	NCBInr	gi|195444744	19	59239	2	1	2	1	0.06	GK11257 [Drosophila willistoni]							604	1	NCBInr	gi|195445574	47	26668	3	1	2	1	0.14	GK12024 [Drosophila willistoni]
1171	1	NCBInr	gi|195444937	14	29866	4	1	2	1	0.13	GK11865 [Drosophila willistoni]							975	1	NCBInr	gi|195446147	20	105778	3	1	1	1	0.03	GK12180 [Drosophila willistoni]
634	1	NCBInr	gi|195445574	45	26668	2	1	2	1	0.14	GK12024 [Drosophila willistoni]							1023	1	NCBInr	gi|195453026	16	22714	2	1	2	1	0.17	GK13056 [Drosophila willistoni]
1082	1	NCBInr	gi|195446147	14	105778	5	1	2	1	0.03	GK12180 [Drosophila willistoni]							836	1	NCBInr	gi|195451908	29	202167	4	1	2	1	0.02	GK13318 [Drosophila willistoni]
74	2	NCBInr	gi|195440030	302	232767	17	13	13	9	0.15	GK12671 [Drosophila willistoni]							1047	1	NCBInr	gi|195451908	15	202167	3	1	2	1	0.02	GK13318 [Drosophila willistoni]
166	1	NCBInr	gi|195454241	267	22780	13	13	6	6	1.54	GK12772 [Drosophila willistoni]							196	1	NCBInr	gi|195451445	196	42734	11	7	7	4	0.4	GK13862 [Drosophila willistoni]
1176	1	NCBInr	gi|195452498	14	63812	4	1	3	1	0.06	GK13187 [Drosophila willistoni]							1035	1	NCBInr	gi|195435113	15	44522	2	1	2	1	0.08	GK14613 [Drosophila willistoni]
1129	1	NCBInr	gi|195451908	15	202167	2	1	2	1	0.02	GK13318 [Drosophila willistoni]							1071	1	NCBInr	gi|195434811	14	48394	3	1	1	1	0.08	GK14689 [Drosophila willistoni]
836	1	NCBInr	gi|195451908	29	202167	4	1	2	1	0.02	GK13318 [Drosophila willistoni]							922	1	NCBInr	gi|195431316	24	162602	3	1	3	1	0.02	GK15777 [Drosophila willistoni]
1056	1	NCBInr	gi|195450650	19	420964	1	1	1	1	0.01	GK13615 [Drosophila willistoni]							352	1	NCBInr	gi|195431946	93	53950	8	6	7	5	0.4	GK15961 [Drosophila willistoni]
731	1	NCBInr	gi|195453006	45	104065	8	3	7	3	0.11	GK14198 [Drosophila willistoni]							815	1	NCBInr	gi|195438695	31	171199	5	2	5	2	0.04	GK16329 [Drosophila willistoni]
1140	1	NCBInr	gi|195434481	15	182572	3	1	3	1	0.02	GK14777 [Drosophila willistoni]							679	1	NCBInr	gi|195456690	41	106406	6	1	4	1	0.03	GK16959 [Drosophila willistoni]
844	1	NCBInr	gi|195434268	36	58789	3	1	2	1	0.06	GK14841 [Drosophila willistoni]							1050	1	NCBInr	gi|195427139	15	9176	4	1	1	1	0.44	GK17079 [Drosophila willistoni]
991	1	NCBInr	gi|195434344	23	103520	7	1	4	1	0.04	GK15303 [Drosophila willistoni]							1036	1	NCBInr	gi|195442218	16	36006	2	1	1	1	0.1	GK18001 [Drosophila willistoni]
1010	1	NCBInr	gi|195434344	25	103520	3	1	3	1	0.04	GK15303 [Drosophila willistoni]							394	1	NCBInr	gi|195436620	84	35848	6	4	3	2	0.22	GK18196 [Drosophila willistoni]
697	1	NCBInr	gi|195434891	45	55054	4	1	2	1	0.07	GK15447 [Drosophila willistoni]							806	1	NCBInr	gi|195436620	31	35848	4	1	3	1	0.1	GK18196 [Drosophila willistoni]
922	1	NCBInr	gi|195431316	24	162602	3	1	3	1	0.02	GK15777 [Drosophila willistoni]							931	1	NCBInr	gi|195454599	22	88418	2	2	1	1	0.04	GK18455 [Drosophila willistoni]
639	1	NCBInr	gi|195431924	52	130088	3	2	3	2	0.06	GK15956 [Drosophila willistoni]							847	1	NCBInr	gi|195435590	30	58250	2	1	2	1	0.06	GK19673 [Drosophila willistoni]
386	1	NCBInr	gi|195431946	102	53950	12	7	7	4	0.4	GK15961 [Drosophila willistoni]							444	1	NCBInr	gi|195432308	69	126807	4	1	4	1	0.03	GK20022 [Drosophila willistoni]
501	1	NCBInr	gi|195431946	63	53950	11	2	7	2	0.14	GK15961 [Drosophila willistoni]							658	1	NCBInr	gi|195436134	45	16933	4	1	2	1	0.23	GK20216 [Drosophila willistoni]
570	1	NCBInr	gi|195456776	67	25577	4	1	2	1	0.15	GK15994 [Drosophila willistoni]							877	1	NCBInr	gi|195441248	26	105685	2	1	2	1	0.03	GK20464 [Drosophila willistoni]
806	1	NCBInr	gi|195436620	31	35848	4	1	3	1	0.1	GK18196 [Drosophila willistoni]							902	1	NCBInr	gi|195426788	24	112611	9	2	1	1	0.03	GK20695 [Drosophila willistoni]
2	2	NCBInr	gi|195454515	1784	277218	104	88	33	30	0.61	GK18431 [Drosophila willistoni]							903	1	NCBInr	gi|195426788	25	112611	15	3	1	1	0.03	GK20695 [Drosophila willistoni]
1062	1	NCBInr	gi|195457624	19	22700	3	1	2	1	0.17	GK18626 [Drosophila willistoni]							941	1	NCBInr	gi|195426788	22	112611	12	2	1	1	0.03	GK20695 [Drosophila willistoni]
1141	1	NCBInr	gi|195452612	15	48503	1	1	1	1	0.08	GK18942 [Drosophila willistoni]							1039	1	NCBInr	gi|195457419	16	23178	5	1	1	1	0.16	GK21298 [Drosophila willistoni]
930	1	NCBInr	gi|195426553	29	32695	1	1	1	1	0.12	GK19315 [Drosophila willistoni]							946	1	NCBInr	gi|195431208	21	86476	6	2	5	2	0.09	GK21314 [Drosophila willistoni]
444	1	NCBInr	gi|195432308	69	126807	4	1	4	1	0.03	GK20022 [Drosophila willistoni]							317	2	NCBInr	gi|195431224	96	79666	9	5	7	4	0.26	GK22030 [Drosophila willistoni]
1153	1	NCBInr	gi|195441426	16	28101	1	1	1	1	0.13	GK20508 [Drosophila willistoni]							481	1	NCBInr	gi|195433264	63	19110	4	2	3	1	0.2	GK23722 [Drosophila willistoni]
1093	1	NCBInr	gi|195426788	18	112611	13	1	1	1	0.03	GK20695 [Drosophila willistoni]							908	1	NCBInr	gi|195432960	24	29191	2	2	1	1	0.13	GK23799 [Drosophila willistoni]
903	1	NCBInr	gi|195426788	25	112611	15	3	1	1	0.03	GK20695 [Drosophila willistoni]							223	2	NCBInr	gi|195437839	95	140819	5	4	4	3	0.11	GK24334 [Drosophila willistoni]
1039	1	NCBInr	gi|195457419	16	23178	5	1	1	1	0.16	GK21298 [Drosophila willistoni]							711	1	NCBInr	gi|195437928	39	147038	3	1	2	1	0.03	GK24719 [Drosophila willistoni]
858	1	NCBInr	gi|195431208	27	86476	3	1	2	1	0.04	GK21314 [Drosophila willistoni]							68	3	NCBInr	gi|195448993	36	462016	5	3	3	2	0.02	GK24915 [Drosophila willistoni]
782	1	NCBInr	gi|195430770	39	80430	6	2	4	2	0.09	GK21404 [Drosophila willistoni]							62	3	NCBInr	gi|195448993	38	462016	6	3	5	3	0.02	GK24915 [Drosophila willistoni]
844	1	NCBInr	gi|195430770	34	80430	4	1	3	1	0.05	GK21404 [Drosophila willistoni]							443	1	NCBInr	gi|195448753	73	68750	3	3	2	2	0.11	GK24961 [Drosophila willistoni]
1036	1	NCBInr	gi|195430372	23	61350	4	2	3	1	0.06	GK21502 [Drosophila willistoni]							174	2	NCBInr	gi|195448304	121	35257	5	5	4	4	0.5	GK25055 [Drosophila willistoni]
1084	1	NCBInr	gi|195449172	20	192376	3	1	3	1	0.02	GK22592 [Drosophila willistoni]							422	1	NCBInr	gi|195448252	74	123448	8	5	6	4	0.16	GK25068 [Drosophila willistoni]
1163	1	NCBInr	gi|195449447	14	48986	2	1	2	1	0.08	GK22654 [Drosophila willistoni]							637	1	NCBInr	gi|195447560	44	32573	1	1	1	1	0.12	GK25221 [Drosophila willistoni]
895	1	NCBInr	gi|195449960	32	43517	5	1	4	1	0.09	GK22776 [Drosophila willistoni]							573	1	NCBInr	gi|195447536	53	71874	4	3	4	3	0.16	GK25227 [Drosophila willistoni]
1167	1	NCBInr	gi|195455360	14	50758	1	1	1	1	0.07	GK23030 [Drosophila willistoni]							122	1	NCBInr	gi|195151275	323	17393	22	18	8	7	3.98	GL10428 [Drosophila persimilis]
908	1	NCBInr	gi|195432960	24	29191	2	2	1	1	0.13	GK23799 [Drosophila willistoni]							803	1	NCBInr	gi|195150521	31	80220	2	1	2	1	0.05	GL11461 [Drosophila persimilis]
68	3	NCBInr	gi|195448993	36	462016	5	3	3	2	0.02	GK24915 [Drosophila willistoni]							120	1	NCBInr	gi|195175488	326	191275	31	16	19	11	0.26	GL11922 [Drosophila persimilis]
61	2	NCBInr	gi|195448304	304	35257	15	11	5	4	0.5	GK25055 [Drosophila willistoni]							1067	1	NCBInr	gi|195157972	14	104073	3	1	3	1	0.04	GL11980 [Drosophila persimilis]
55	2	NCBInr	gi|195448304	298	35257	13	9	5	4	0.5	GK25055 [Drosophila willistoni]							22	3	NCBInr	gi|195157560	526	71736	19	17	5	4	0.42	GL12089 [Drosophila persimilis]
255	2	NCBInr	gi|195448304	104	35257	5	4	3	3	0.36	GK25055 [Drosophila willistoni]							148	2	NCBInr	gi|195162483	240	29610	12	12	4	4	0.62	GL14173 [Drosophila persimilis]
422	1	NCBInr	gi|195448252	74	123448	8	5	6	4	0.16	GK25068 [Drosophila willistoni]							779	1	NCBInr	gi|195163838	33	47328	3	2	3	2	0.16	GL14580 [Drosophila persimilis]
924	1	NCBInr	gi|195447560	28	32573	1	1	1	1	0.12	GK25221 [Drosophila willistoni]							992	1	NCBInr	gi|195167128	18	23891	2	1	2	1	0.16	GL15000 [Drosophila persimilis]
870	1	NCBInr	gi|195447560	26	32573	1	1	1	1	0.12	GK25221 [Drosophila willistoni]							413	1	NCBInr	gi|195167152	76	82796	3	2	3	2	0.09	GL15010 [Drosophila persimilis]
420	1	NCBInr	gi|195447536	101	71874	8	5	6	4	0.29	GK25227 [Drosophila willistoni]							962	1	NCBInr	gi|195174554	20	52997	4	1	2	1	0.07	GL15079 [Drosophila persimilis]
116	1	NCBInr	gi|195151275	430	17393	21	18	8	7	3.98	GL10428 [Drosophila persimilis]							1034	1	NCBInr	gi|195174554	16	52997	2	1	2	1	0.07	GL15079 [Drosophila persimilis]
1149	1	NCBInr	gi|195150839	16	132013	2	1	1	1	0.03	GL10531 [Drosophila persimilis]							1091	1	NCBInr	gi|195169303	13	39186	2	1	2	1	0.1	GL15208 [Drosophila persimilis]
873	1	NCBInr	gi|195149175	34	58291	10	1	7	1	0.06	GL10967 [Drosophila persimilis]							1054	1	NCBInr	gi|195159832	15	43027	1	1	1	1	0.09	GL15889 [Drosophila persimilis]
1070	1	NCBInr	gi|195149870	19	69581	3	1	2	1	0.05	GL11293 [Drosophila persimilis]							719	1	NCBInr	gi|195153379	38	69733	4	1	3	1	0.05	GL17276 [Drosophila persimilis]
803	1	NCBInr	gi|195150521	31	80220	2	1	2	1	0.05	GL11461 [Drosophila persimilis]							1000	1	NCBInr	gi|195154661	18	78747	1	1	1	1	0.05	GL17602 [Drosophila persimilis]
120	1	NCBInr	gi|195175488	326	191275	31	16	19	11	0.26	GL11922 [Drosophila persimilis]							488	2	NCBInr	gi|195154823	17	53925	3	2	2	2	0.14	GL17642 [Drosophila persimilis]
644	1	NCBInr	gi|195158202	51	90195	5	3	3	2	0.08	GL11928 [Drosophila persimilis]							405	2	NCBInr	gi|195154823	16	53925	3	3	2	2	0.14	GL17642 [Drosophila persimilis]
18	3	NCBInr	gi|195157560	631	71736	20	16	8	6	0.5	GL12089 [Drosophila persimilis]							523	2	NCBInr	gi|195154823	15	53925	4	2	2	2	0.14	GL17642 [Drosophila persimilis]
327	1	NCBInr	gi|195156950	126	16504	8	7	5	4	1.32	GL12282 [Drosophila persimilis]							547	1	NCBInr	gi|195155223	55	65267	6	3	4	2	0.12	GL17742 [Drosophila persimilis]
907	1	NCBInr	gi|195158419	29	406013	2	1	2	1	0.01	GL13796 [Drosophila persimilis]							657	1	NCBInr	gi|195170013	42	58860	3	1	3	1	0.06	GL18244 [Drosophila persimilis]
210	2	NCBInr	gi|195162483	129	29610	10	9	6	5	0.82	GL14173 [Drosophila persimilis]							1048	1	NCBInr	gi|195148711	15	60606	1	1	1	1	0.06	GL18485 [Drosophila persimilis]
413	1	NCBInr	gi|195167152	76	82796	3	2	3	2	0.09	GL15010 [Drosophila persimilis]							418	1	NCBInr	gi|195147566	74	24336	3	2	2	1	0.16	GL19338 [Drosophila persimilis]
1130	1	NCBInr	gi|195174554	17	52997	2	1	2	1	0.07	GL15079 [Drosophila persimilis]							453	1	NCBInr	gi|195147566	68	24336	3	2	2	1	0.16	GL19338 [Drosophila persimilis]
1054	1	NCBInr	gi|195159832	15	43027	1	1	1	1	0.09	GL15889 [Drosophila persimilis]							679	1	NCBInr	gi|195147566	43	24336	2	1	2	1	0.16	GL19338 [Drosophila persimilis]
824	1	NCBInr	gi|195153601	38	128750	2	1	2	1	0.03	GL17156 [Drosophila persimilis]							904	1	NCBInr	gi|195173314	25	86510	6	1	5	1	0.04	GL20881 [Drosophila persimilis]
719	1	NCBInr	gi|195153379	38	69733	4	1	3	1	0.05	GL17276 [Drosophila persimilis]							1063	1	NCBInr	gi|195176407	14	76209	1	1	1	1	0.05	GL20954 [Drosophila persimilis]
1162	1	NCBInr	gi|195175468	14	213929	4	1	4	1	0.02	GL17574 [Drosophila persimilis]							1054	1	NCBInr	gi|195164668	14	64679	2	1	1	1	0.06	GL21210 [Drosophila persimilis]
1106	1	NCBInr	gi|195154661	19	78747	1	1	1	1	0.05	GL17602 [Drosophila persimilis]							1074	1	NCBInr	gi|195164668	14	64679	2	2	1	1	0.06	GL21210 [Drosophila persimilis]
405	2	NCBInr	gi|195154823	16	53925	3	3	2	2	0.14	GL17642 [Drosophila persimilis]							1039	1	NCBInr	gi|195166461	15	152438	5	1	3	1	0.02	GL22837 [Drosophila persimilis]
547	1	NCBInr	gi|195155223	55	65267	6	3	4	2	0.12	GL17742 [Drosophila persimilis]							607	1	NCBInr	gi|195144314	49	54492	3	2	2	1	0.07	GL23551 [Drosophila persimilis]
657	1	NCBInr	gi|195170013	42	58860	3	1	3	1	0.06	GL18244 [Drosophila persimilis]							575	1	NCBInr	gi|195146366	52	58260	5	3	4	3	0.2	GL24528 [Drosophila persimilis]
453	1	NCBInr	gi|195147566	68	24336	3	2	2	1	0.16	GL19338 [Drosophila persimilis]							317	3	NCBInr	gi|195160643	23	50197	8	2	3	2	0.15	GL24949 [Drosophila persimilis]
745	1	NCBInr	gi|195147886	41	157497	5	1	4	1	0.02	GL19424 [Drosophila persimilis]							971	1	NCBInr	gi|195160459	20	153275	6	1	6	1	0.02	GL25157 [Drosophila persimilis]
711	1	NCBInr	gi|195148548	44	72369	6	1	4	1	0.05	GL19590 [Drosophila persimilis]							579	1	NCBInr	gi|195155917	49	153426	5	1	3	1	0.02	GL26024 [Drosophila persimilis]
251	1	NCBInr	gi|195148667	165	50426	8	4	7	3	0.24	GL19622 [Drosophila persimilis]							1047	1	NCBInr	gi|195162893	15	27257	2	1	1	1	0.14	GL26160 [Drosophila persimilis]
724	1	NCBInr	gi|195172698	43	53883	4	3	3	2	0.14	GL20034 [Drosophila persimilis]							957	1	NCBInr	gi|195161827	20	24875	1	1	1	1	0.15	GL26688 [Drosophila persimilis]
1027	1	NCBInr	gi|195169798	21	27627	4	1	2	1	0.14	GL20701 [Drosophila persimilis]							993	1	NCBInr	gi|195161827	19	24875	2	1	1	1	0.15	GL26688 [Drosophila persimilis]
1132	1	NCBInr	gi|195152636	15	50201	3	1	2	1	0.07	GL21630 [Drosophila persimilis]							955	1	NCBInr	gi|195161827	21	24875	2	1	1	1	0.15	GL26688 [Drosophila persimilis]
1139	1	NCBInr	gi|195144140	17	527839	3	1	3	1	0.01	GL23591 [Drosophila persimilis]							909	1	NCBInr	gi|195166004	24	24052	2	1	2	1	0.16	GL27283 [Drosophila persimilis]
176	2	NCBInr	gi|195144082	161	69463	11	7	9	6	0.37	GL23904 [Drosophila persimilis]							561	1	NCBInr	gi|899062	53	109200	2	1	2	1	0.03	gliotactin [Drosophila melanogaster]
643	1	NCBInr	gi|195145332	55	83718	4	3	4	3	0.14	GL24249 [Drosophila persimilis]							490	1	NCBInr	gi|5731771	65	17092	2	1	2	1	0.23	globin [Drosophila melanogaster]
993	1	NCBInr	gi|195160241	23	10812	1	1	1	1	0.37	GL25105 [Drosophila persimilis]							462	1	NCBInr	gi|17737989	65	17078	3	1	3	1	0.23	globin 1, isoform B [Drosophila melanogaster]
971	1	NCBInr	gi|195160459	20	153275	6	1	6	1	0.02	GL25157 [Drosophila persimilis]							477	1	NCBInr	gi|17737989	66	17078	2	1	2	1	0.23	globin 1, isoform B [Drosophila melanogaster]
1157	1	NCBInr	gi|195160876	15	61651	3	1	3	1	0.06	GL25253 [Drosophila persimilis]							79	1	NCBInr	gi|441131	444	62272	26	18	14	11	1.13	glucose-6-phosphate isomerase [Drosophila melanogaster]
993	1	NCBInr	gi|195161827	19	24875	2	1	1	1	0.15	GL26688 [Drosophila persimilis]							109	1	NCBInr	gi|441131	337	62272	19	13	10	7	0.69	glucose-6-phosphate isomerase [Drosophila melanogaster]
967	1	NCBInr	gi|195165980	25	21505	1	1	1	1	0.18	GL27208 [Drosophila persimilis]							118	1	NCBInr	gi|443597	329	62314	25	16	13	10	0.79	glucosephosphate isomerase [Drosophila melanogaster]
909	1	NCBInr	gi|195166004	24	24052	2	1	2	1	0.16	GL27283 [Drosophila persimilis]							281	1	NCBInr	gi|297085	124	118340	10	8	7	6	0.2	glutactin [Drosophila melanogaster]
561	1	NCBInr	gi|899062	53	109200	2	1	2	1	0.03	gliotactin [Drosophila melanogaster]							292	1	NCBInr	gi|297085	117	118340	7	5	5	3	0.1	glutactin [Drosophila melanogaster]
578	1	NCBInr	gi|5731771	66	17092	6	1	4	1	0.23	globin [Drosophila melanogaster]							342	1	NCBInr	gi|17137794	96	118678	8	5	8	5	0.17	glutactin, isoform A [Drosophila melanogaster]
335	1	NCBInr	gi|17737989	124	17078	8	4	5	3	1.26	globin 1, isoform B [Drosophila melanogaster]							27	1	NCBInr	gi|1854503	975	62395	42	36	18	17	1.84	glutamate dehydrogenase (NAD(P)+) [Drosophila melanogaster]
79	1	NCBInr	gi|441131	444	62272	26	18	14	11	1.13	glucose-6-phosphate isomerase [Drosophila melanogaster]							80	2	NCBInr	gi|19922362	312	46058	17	13	11	9	1.02	glutamate oxaloacetate transaminase 1, isoform A [Drosophila melanogaster]
85	1	NCBInr	gi|443597	522	62314	30	16	16	10	0.79	glucosephosphate isomerase [Drosophila melanogaster]							153	1	NCBInr	gi|19922362	247	46058	16	13	10	9	1.02	glutamate oxaloacetate transaminase 1, isoform A [Drosophila melanogaster]
281	1	NCBInr	gi|297085	124	118340	10	8	7	6	0.2	glutactin [Drosophila melanogaster]							94	2	NCBInr	gi|19922362	217	46058	14	11	9	7	0.73	glutamate oxaloacetate transaminase 1, isoform A [Drosophila melanogaster]
49	1	NCBInr	gi|1854503	802	62395	50	37	22	19	2.18	glutamate dehydrogenase (NAD(P)+) [Drosophila melanogaster]							282	1	NCBInr	gi|8030	123	44574	6	5	3	3	0.27	glutamate--ammonia ligase [Drosophila melanogaster]
44	2	NCBInr	gi|45553475	904	61043	49	34	21	17	1.9	glutamate dehydrogenase, isoform F [Drosophila melanogaster]							585	1	NCBInr	gi|24649101	49	31453	3	3	1	1	0.25	Glutamate-cysteine ligase modifier subunit, isoform A [Drosophila melanogaster]
155	1	NCBInr	gi|19922362	313	46058	13	13	9	9	1.02	glutamate oxaloacetate transaminase 1, isoform A [Drosophila melanogaster]							496	1	NCBInr	gi|24649101	63	31453	3	3	1	1	0.25	Glutamate-cysteine ligase modifier subunit, isoform A [Drosophila melanogaster]
440	1	NCBInr	gi|24649101	88	31453	3	3	1	1	0.25	Glutamate-cysteine ligase modifier subunit, isoform A [Drosophila melanogaster]							498	1	NCBInr	gi|24649101	64	31453	3	3	1	1	0.25	Glutamate-cysteine ligase modifier subunit, isoform A [Drosophila melanogaster]
544	1	NCBInr	gi|24649101	71	31453	3	3	1	1	0.25	Glutamate-cysteine ligase modifier subunit, isoform A [Drosophila melanogaster]							109	1	NCBInr	gi|433083	355	57721	30	19	12	10	0.99	glutamic acid decarboxylase [Drosophila melanogaster]
496	1	NCBInr	gi|24649101	63	31453	3	3	1	1	0.25	Glutamate-cysteine ligase modifier subunit, isoform A [Drosophila melanogaster]							113	1	NCBInr	gi|24657185	334	57782	31	21	17	12	1.25	glutamic acid decarboxylase 1, isoform A [Drosophila melanogaster]
143	1	NCBInr	gi|433083	341	57721	24	18	14	12	1.25	glutamic acid decarboxylase [Drosophila melanogaster]							157	1	NCBInr	gi|24657185	238	57782	26	16	15	8	0.65	glutamic acid decarboxylase 1, isoform A [Drosophila melanogaster]
109	1	NCBInr	gi|433083	355	57721	30	19	12	10	0.99	glutamic acid decarboxylase [Drosophila melanogaster]							81	1	NCBInr	gi|24641292	436	41278	34	28	15	12	2.68	glutamine synthetase 2, isoform C [Drosophila melanogaster]
179	1	NCBInr	gi|24657185	248	57782	26	18	14	12	1.11	glutamic acid decarboxylase 1, isoform A [Drosophila melanogaster]							85	1	NCBInr	gi|24641292	416	41278	34	27	14	13	2.38	glutamine synthetase 2, isoform C [Drosophila melanogaster]
105	1	NCBInr	gi|24641292	462	41278	32	28	14	12	2.68	glutamine synthetase 2, isoform C [Drosophila melanogaster]							84	1	NCBInr	gi|24641292	409	41278	33	27	13	11	2.38	glutamine synthetase 2, isoform C [Drosophila melanogaster]
112	1	NCBInr	gi|24641292	442	41278	28	28	12	12	2.68	glutamine synthetase 2, isoform C [Drosophila melanogaster]							170	1	NCBInr	gi|3820911	222	44453	14	12	7	6	0.63	glutamine synthetase I [Drosophila melanogaster]
85	1	NCBInr	gi|24641292	416	41278	34	27	14	13	2.38	glutamine synthetase 2, isoform C [Drosophila melanogaster]							178	1	NCBInr	gi|3820911	208	44453	12	10	5	4	0.5	glutamine synthetase I [Drosophila melanogaster]
168	1	NCBInr	gi|3820911	289	44453	16	13	9	7	0.91	glutamine synthetase I [Drosophila melanogaster]							981	1	NCBInr	gi|19922526	19	24944	3	1	3	1	0.15	glutathione S transferase E1 [Drosophila melanogaster]
1009	1	NCBInr	gi|21357745	22	76490	1	1	1	1	0.05	Glutamine:fructose-6-phosphate aminotransferase 2 [Drosophila melanogaster]							906	1	NCBInr	gi|19922526	25	24944	2	1	2	1	0.15	glutathione S transferase E1 [Drosophila melanogaster]
1133	1	NCBInr	gi|21357745	17	76490	2	1	2	1	0.05	Glutamine:fructose-6-phosphate aminotransferase 2 [Drosophila melanogaster]							805	1	NCBInr	gi|20130123	31	25078	1	1	1	1	0.15	glutathione S transferase E11 [Drosophila melanogaster]
490	1	NCBInr	gi|19922526	82	24944	5	4	4	3	0.53	glutathione S transferase E1 [Drosophila melanogaster]							551	1	NCBInr	gi|20130123	54	25078	1	1	1	1	0.15	glutathione S transferase E11 [Drosophila melanogaster]
345	1	NCBInr	gi|19922526	119	24944	5	3	4	2	0.33	glutathione S transferase E1 [Drosophila melanogaster]							637	1	NCBInr	gi|20130123	46	25078	1	1	1	1	0.15	glutathione S transferase E11 [Drosophila melanogaster]
551	1	NCBInr	gi|20130123	54	25078	1	1	1	1	0.15	glutathione S transferase E11 [Drosophila melanogaster]							303	1	NCBInr	gi|19922932	109	25161	7	6	3	2	0.53	glutathione S transferase E12, isoform A [Drosophila melanogaster]
203	1	NCBInr	gi|19922932	229	25161	13	11	7	6	1.33	glutathione S transferase E12, isoform A [Drosophila melanogaster]							310	1	NCBInr	gi|19922932	109	25161	7	6	2	2	0.53	glutathione S transferase E12, isoform A [Drosophila melanogaster]
1116	1	NCBInr	gi|20129811	17	25752	1	1	1	1	0.15	glutathione S transferase E13, isoform A [Drosophila melanogaster]							390	1	NCBInr	gi|19922932	84	25161	5	4	2	1	0.32	glutathione S transferase E12, isoform A [Drosophila melanogaster]
874	1	NCBInr	gi|19922528	31	25212	1	1	1	1	0.15	glutathione S transferase E2 [Drosophila melanogaster]							843	1	NCBInr	gi|19922528	28	25212	1	1	1	1	0.15	glutathione S transferase E2 [Drosophila melanogaster]
508	1	NCBInr	gi|24654975	73	24932	5	3	4	3	0.53	glutathione S transferase E3 [Drosophila melanogaster]							761	1	NCBInr	gi|19922528	37	25212	1	1	1	1	0.15	glutathione S transferase E2 [Drosophila melanogaster]
687	1	NCBInr	gi|24654979	40	25314	3	2	2	2	0.32	glutathione S transferase E4 [Drosophila melanogaster]							687	1	NCBInr	gi|24654979	40	25314	3	2	2	2	0.32	glutathione S transferase E4 [Drosophila melanogaster]
846	1	NCBInr	gi|24654979	34	25314	2	1	2	1	0.15	glutathione S transferase E4 [Drosophila melanogaster]							638	1	NCBInr	gi|24654979	46	25314	2	2	2	2	0.32	glutathione S transferase E4 [Drosophila melanogaster]
736	1	NCBInr	gi|24654979	45	25314	2	1	2	1	0.15	glutathione S transferase E4 [Drosophila melanogaster]							858	1	NCBInr	gi|24654979	27	25314	1	1	1	1	0.15	glutathione S transferase E4 [Drosophila melanogaster]
428	1	NCBInr	gi|19922532	90	24999	4	3	3	2	0.33	glutathione S transferase E6 [Drosophila melanogaster]							490	1	NCBInr	gi|24654996	61	24866	3	3	2	2	0.53	glutathione S transferase E9 [Drosophila melanogaster]
753	1	NCBInr	gi|20130115	44	25494	2	2	2	2	0.32	glutathione S transferase E7 [Drosophila melanogaster]							468	1	NCBInr	gi|24654996	67	24866	3	3	2	2	0.53	glutathione S transferase E9 [Drosophila melanogaster]
672	1	NCBInr	gi|20130115	48	25494	1	1	1	1	0.15	glutathione S transferase E7 [Drosophila melanogaster]							527	1	NCBInr	gi|21355763	58	28707	4	3	4	3	0.45	glutathione S transferase O2, isoform B [Drosophila melanogaster]
215	1	NCBInr	gi|24654996	192	24866	9	9	4	4	1.04	glutathione S transferase E9 [Drosophila melanogaster]							1057	1	NCBInr	gi|21355763	14	28707	2	1	2	1	0.13	glutathione S transferase O2, isoform B [Drosophila melanogaster]
338	1	NCBInr	gi|24654996	131	24866	7	6	3	3	0.77	glutathione S transferase E9 [Drosophila melanogaster]							593	1	NCBInr	gi|21355763	51	28707	2	1	1	1	0.13	glutathione S transferase O2, isoform B [Drosophila melanogaster]
468	1	NCBInr	gi|24654996	67	24866	3	3	2	2	0.53	glutathione S transferase E9 [Drosophila melanogaster]							720	1	NCBInr	gi|21355779	38	27705	2	2	2	2	0.29	glutathione S transferase O3 [Drosophila melanogaster]
527	1	NCBInr	gi|21355763	58	28707	4	3	4	3	0.45	glutathione S transferase O2, isoform B [Drosophila melanogaster]							733	1	NCBInr	gi|21355779	37	27705	2	1	2	1	0.14	glutathione S transferase O3 [Drosophila melanogaster]
640	1	NCBInr	gi|21355763	55	28707	3	1	2	1	0.13	glutathione S transferase O2, isoform B [Drosophila melanogaster]							445	1	NCBInr	gi|24654347	68	27596	3	2	3	2	0.29	glutathione S transferase S1, isoform A [Drosophila melanogaster]
720	1	NCBInr	gi|21355779	38	27705	2	2	2	2	0.29	glutathione S transferase O3 [Drosophila melanogaster]							628	1	NCBInr	gi|24654347	45	27596	3	1	3	1	0.14	glutathione S transferase S1, isoform A [Drosophila melanogaster]
323	1	NCBInr	gi|24654347	126	27596	8	6	5	4	0.67	glutathione S transferase S1, isoform A [Drosophila melanogaster]							615	1	NCBInr	gi|24654347	48	27596	3	1	3	1	0.14	glutathione S transferase S1, isoform A [Drosophila melanogaster]
362	1	NCBInr	gi|24654347	121	27596	7	5	3	2	0.29	glutathione S transferase S1, isoform A [Drosophila melanogaster]							829	1	NCBInr	gi|21355859	29	25958	3	2	2	1	0.15	glutathione S transferase Z2, isoform A [Drosophila melanogaster]
628	1	NCBInr	gi|24654347	45	27596	3	1	3	1	0.14	glutathione S transferase S1, isoform A [Drosophila melanogaster]							996	1	NCBInr	gi|21355859	19	25958	1	1	1	1	0.15	glutathione S transferase Z2, isoform A [Drosophila melanogaster]
1078	1	NCBInr	gi|21355859	18	25958	3	1	2	1	0.15	glutathione S transferase Z2, isoform A [Drosophila melanogaster]							801	1	NCBInr	gi|21355859	34	25958	2	2	1	1	0.15	glutathione S transferase Z2, isoform A [Drosophila melanogaster]
996	1	NCBInr	gi|21355859	19	25958	1	1	1	1	0.15	glutathione S transferase Z2, isoform A [Drosophila melanogaster]							972	1	NCBInr	gi|385883	19	23720	3	2	1	1	0.35	glutathione S-transferase D1, DmGST1 {EC 2.5.1.18} [Drosophila melanogaster, Peptide, 208 aa]
380	1	NCBInr	gi|385883	104	23720	16	10	7	5	1.84	glutathione S-transferase D1, DmGST1 {EC 2.5.1.18} [Drosophila melanogaster, Peptide, 208 aa]							829	1	NCBInr	gi|385883	32	23720	3	2	2	1	0.35	glutathione S-transferase D1, DmGST1 {EC 2.5.1.18} [Drosophila melanogaster, Peptide, 208 aa]
29	2	NCBInr	gi|111144979	956	35195	45	33	13	8	1.5	glyceraldehyde 3 phosphate dehydrogenase 1 [Drosophila yakuba]							58	1	NCBInr	gi|17933600	583	35347	32	25	12	11	2.05	glyceraldehyde 3 phosphate dehydrogenase 2, isoform B [Drosophila melanogaster]
58	1	NCBInr	gi|17933600	583	35347	32	25	12	11	2.05	glyceraldehyde 3 phosphate dehydrogenase 2, isoform B [Drosophila melanogaster]							63	1	NCBInr	gi|157478	581	35361	35	23	14	10	2.04	glyceraldehyde-3-phosphate dehydrogenase (Gadph-2) protein (EC 1.2.1.12) [Drosophila melanogaster]
29	1	NCBInr	gi|157478	1141	35361	53	40	15	10	2.72	glyceraldehyde-3-phosphate dehydrogenase (Gadph-2) protein (EC 1.2.1.12) [Drosophila melanogaster]							51	1	NCBInr	gi|17136202	688	38589	49	37	18	14	4.31	glycerol 3 phosphate dehydrogenase, isoform C [Drosophila melanogaster]
29	1	NCBInr	gi|17136202	1154	38589	75	60	22	19	8.27	glycerol 3 phosphate dehydrogenase, isoform C [Drosophila melanogaster]							51	2	NCBInr	gi|159132706	442	27697	30	25	9	9	3.09	glycerol-3-phosphate dehydrogenase [Drosophila guttifera]
952	1	NCBInr	gi|17864214	28	58801	2	2	2	2	0.13	glycerol kinase, isoform A [Drosophila melanogaster]							71	1	NCBInr	gi|20130025	513	80371	22	19	13	12	0.72	glycerophosphate oxidase-1, isoform C [Drosophila melanogaster]
40	1	NCBInr	gi|1580758	921	43880	70	49	21	17	5.07	glycerol-3-phosphate dehydrogenase [Drosophila melanogaster]							34	1	NCBInr	gi|24581010	868	96935	69	49	31	26	2.19	glycogen phosphorylase, isoform A [Drosophila melanogaster]
95	1	NCBInr	gi|20130025	486	80371	27	18	14	12	0.8	glycerophosphate oxidase-1, isoform C [Drosophila melanogaster]							37	1	NCBInr	gi|24581010	845	96935	73	48	31	23	1.96	glycogen phosphorylase, isoform A [Drosophila melanogaster]
22	1	NCBInr	gi|24581010	1424	96935	96	74	39	34	3.64	glycogen phosphorylase, isoform A [Drosophila melanogaster]							35	1	NCBInr	gi|24581010	908	96935	64	43	28	21	1.65	glycogen phosphorylase, isoform A [Drosophila melanogaster]
24	1	NCBInr	gi|24581010	1381	96935	97	78	39	33	3.47	glycogen phosphorylase, isoform A [Drosophila melanogaster]							395	1	NCBInr	gi|24656813	80	37752	3	2	2	1	0.1	glycogenin, isoform B [Drosophila melanogaster]
37	1	NCBInr	gi|24581010	845	96935	73	48	31	23	1.96	glycogen phosphorylase, isoform A [Drosophila melanogaster]							284	1	NCBInr	gi|24656813	123	37752	4	2	3	1	0.1	glycogenin, isoform B [Drosophila melanogaster]
461	1	NCBInr	gi|24656813	83	37752	2	2	1	1	0.1	glycogenin, isoform B [Drosophila melanogaster]							70	1	NCBInr	gi|20151469	522	63653	39	28	20	17	1.94	GM01289p [Drosophila melanogaster]
798	1	NCBInr	gi|24656813	41	37752	1	1	1	1	0.1	glycogenin, isoform B [Drosophila melanogaster]							69	1	NCBInr	gi|20151469	506	63653	41	30	21	16	1.78	GM01289p [Drosophila melanogaster]
39	2	NCBInr	gi|21357739	241	90182	13	10	8	5	0.22	glycoprotein 93 [Drosophila melanogaster]							88	1	NCBInr	gi|20151469	402	63653	39	24	21	17	1.63	GM01289p [Drosophila melanogaster]
91	1	NCBInr	gi|20151469	505	63653	38	31	19	16	1.94	GM01289p [Drosophila melanogaster]							694	1	NCBInr	gi|16768432	40	24191	4	4	2	2	0.55	GM04535p [Drosophila melanogaster]
109	1	NCBInr	gi|20151469	459	63653	41	30	21	16	1.78	GM01289p [Drosophila melanogaster]							798	1	NCBInr	gi|16768502	32	48640	3	2	3	2	0.16	GM06507p [Drosophila melanogaster]
69	1	NCBInr	gi|20151469	506	63653	41	30	21	16	1.78	GM01289p [Drosophila melanogaster]							672	1	NCBInr	gi|195349896	41	44412	3	1	3	1	0.08	GM10125 [Drosophila sechellia]
710	1	NCBInr	gi|16768432	44	24191	3	3	3	3	0.55	GM04535p [Drosophila melanogaster]							639	1	NCBInr	gi|195349852	40	26763	3	3	3	3	0.49	GM10136 [Drosophila sechellia]
798	1	NCBInr	gi|16768502	32	48640	3	2	3	2	0.16	GM06507p [Drosophila melanogaster]							164	1	NCBInr	gi|195343415	226	59608	11	9	6	6	0.44	GM10754 [Drosophila sechellia]
672	1	NCBInr	gi|195349896	41	44412	3	1	3	1	0.08	GM10125 [Drosophila sechellia]							564	1	NCBInr	gi|195355785	54	91688	3	1	3	1	0.04	GM11222 [Drosophila sechellia]
16	2	NCBInr	gi|195349669	1885	39593	96	76	21	20	10.51	GM10189 [Drosophila sechellia]							140	2	NCBInr	gi|195350828	168	94523	12	10	8	7	0.31	GM11458 [Drosophila sechellia]
101	2	NCBInr	gi|195344364	298	36898	22	12	9	5	0.79	GM10439 [Drosophila sechellia]							187	2	NCBInr	gi|195350828	102	94523	8	5	6	4	0.17	GM11458 [Drosophila sechellia]
334	1	NCBInr	gi|195343749	124	27154	6	6	5	5	0.92	GM10606 [Drosophila sechellia]							581	1	NCBInr	gi|195353318	45	104369	4	2	4	2	0.07	GM11779 [Drosophila sechellia]
411	1	NCBInr	gi|195343745	103	26977	8	6	4	3	0.48	GM10826 [Drosophila sechellia]							834	1	NCBInr	gi|195353207	29	35099	3	1	2	1	0.11	GM11885 [Drosophila sechellia]
129	2	NCBInr	gi|195350828	272	94523	25	16	12	9	0.41	GM11458 [Drosophila sechellia]							178	1	NCBInr	gi|195354605	217	68819	11	8	7	6	0.44	GM12021 [Drosophila sechellia]
834	1	NCBInr	gi|195353207	29	35099	3	1	2	1	0.11	GM11885 [Drosophila sechellia]							127	1	NCBInr	gi|195354605	309	68819	18	10	9	4	0.37	GM12021 [Drosophila sechellia]
186	1	NCBInr	gi|195354605	241	68819	18	12	9	7	0.52	GM12021 [Drosophila sechellia]							159	1	NCBInr	gi|195354605	231	68819	14	8	8	5	0.3	GM12021 [Drosophila sechellia]
356	1	NCBInr	gi|195341562	93	20064	9	7	6	4	1.4	GM12145 [Drosophila sechellia]							826	1	NCBInr	gi|195354647	32	224920	5	1	5	1	0.02	GM12059 [Drosophila sechellia]
1191	1	NCBInr	gi|195340337	13	254152	3	1	2	1	0.01	GM12497 [Drosophila sechellia]							308	2	NCBInr	gi|195341562	98	20064	9	7	7	5	1.4	GM12145 [Drosophila sechellia]
1060	1	NCBInr	gi|195340394	15	102730	1	1	1	1	0.04	GM12581 [Drosophila sechellia]							356	1	NCBInr	gi|195341562	93	20064	9	7	6	4	1.4	GM12145 [Drosophila sechellia]
154	1	NCBInr	gi|195341113	314	39340	22	20	13	11	2.27	GM12765 [Drosophila sechellia]							1060	1	NCBInr	gi|195340394	15	102730	1	1	1	1	0.04	GM12581 [Drosophila sechellia]
1167	1	NCBInr	gi|195339154	15	37025	3	1	2	1	0.1	GM13089 [Drosophila sechellia]							108	1	NCBInr	gi|195341113	345	39340	18	14	10	8	1.07	GM12765 [Drosophila sechellia]
1013	1	NCBInr	gi|195355316	18	34193	1	1	1	1	0.11	GM13116 [Drosophila sechellia]							128	1	NCBInr	gi|195341113	289	39340	16	12	9	8	1.07	GM12765 [Drosophila sechellia]
640	1	NCBInr	gi|195351550	44	153874	2	1	2	1	0.02	GM13368 [Drosophila sechellia]							618	1	NCBInr	gi|195355708	48	46983	6	2	6	2	0.17	GM13005 [Drosophila sechellia]
889	1	NCBInr	gi|195351424	31	73177	3	1	3	1	0.05	GM13430 [Drosophila sechellia]							1013	1	NCBInr	gi|195355316	18	34193	1	1	1	1	0.11	GM13116 [Drosophila sechellia]
682	1	NCBInr	gi|195338921	50	33772	7	5	4	3	0.53	GM13560 [Drosophila sechellia]							640	1	NCBInr	gi|195351550	44	153874	2	1	2	1	0.02	GM13368 [Drosophila sechellia]
437	1	NCBInr	gi|195338107	87	21623	4	3	3	2	0.63	GM13785 [Drosophila sechellia]							902	1	NCBInr	gi|195351550	25	153874	2	1	2	1	0.02	GM13368 [Drosophila sechellia]
951	1	NCBInr	gi|195336760	25	127700	4	1	4	1	0.03	GM14159 [Drosophila sechellia]							937	1	NCBInr	gi|195338793	22	209657	7	1	6	1	0.02	GM13732 [Drosophila sechellia]
309	1	NCBInr	gi|15291597	149	50337	17	10	9	8	0.77	GM14215p [Drosophila melanogaster]							542	1	NCBInr	gi|195338159	54	51247	5	1	4	1	0.07	GM13764 [Drosophila sechellia]
1073	1	NCBInr	gi|195336275	14	103054	4	1	4	1	0.04	GM14288 [Drosophila sechellia]							412	1	NCBInr	gi|195338107	79	21623	5	4	4	3	0.63	GM13785 [Drosophila sechellia]
569	1	NCBInr	gi|195336417	51	26120	6	3	2	2	0.31	GM14356 [Drosophila sechellia]							812	1	NCBInr	gi|195336275	33	103054	9	2	8	2	0.07	GM14288 [Drosophila sechellia]
696	1	NCBInr	gi|17861922	49	20172	1	1	1	1	0.19	GM14577p [Drosophila melanogaster]							1073	1	NCBInr	gi|195336275	14	103054	4	1	4	1	0.04	GM14288 [Drosophila sechellia]
936	1	NCBInr	gi|28317180	29	38252	2	1	2	1	0.1	GM14618p, partial [Drosophila melanogaster]							569	1	NCBInr	gi|195336417	51	26120	6	3	2	2	0.31	GM14356 [Drosophila sechellia]
481	1	NCBInr	gi|40714599	66	40030	4	2	3	2	0.2	GM14862p [Drosophila melanogaster]							878	1	NCBInr	gi|195336417	23	26120	7	2	2	2	0.31	GM14356 [Drosophila sechellia]
766	1	NCBInr	gi|195352343	43	58314	4	2	4	2	0.13	GM14883 [Drosophila sechellia]							424	1	NCBInr	gi|195336874	73	15877	3	2	2	1	0.25	GM14486 [Drosophila sechellia]
982	1	NCBInr	gi|195352287	19	80276	4	1	3	1	0.05	GM14906 [Drosophila sechellia]							481	1	NCBInr	gi|40714599	66	40030	4	2	3	2	0.2	GM14862p [Drosophila melanogaster]
999	1	NCBInr	gi|195354288	25	216891	3	1	3	1	0.02	GM15785 [Drosophila sechellia]							935	1	NCBInr	gi|195352287	22	80276	5	1	3	1	0.05	GM14906 [Drosophila sechellia]
807	1	NCBInr	gi|195346763	31	24578	2	1	2	1	0.16	GM15925 [Drosophila sechellia]							982	1	NCBInr	gi|195352287	19	80276	4	1	3	1	0.05	GM14906 [Drosophila sechellia]
1154	1	NCBInr	gi|195338543	16	31077	1	1	1	1	0.12	GM15960 [Drosophila sechellia]							786	1	NCBInr	gi|195346763	33	24578	2	1	2	1	0.16	GM15925 [Drosophila sechellia]
1030	1	NCBInr	gi|195347126	20	12488	5	2	2	2	0.73	GM16024 [Drosophila sechellia]							807	1	NCBInr	gi|195346763	31	24578	2	1	2	1	0.16	GM15925 [Drosophila sechellia]
105	1	NCBInr	gi|195352975	469	45823	25	19	12	8	1.19	GM16362 [Drosophila sechellia]							917	1	NCBInr	gi|195347275	24	35454	4	2	3	2	0.22	GM16065 [Drosophila sechellia]
52	2	NCBInr	gi|195352990	250	90148	11	9	7	5	0.22	GM16365 [Drosophila sechellia]							53	2	NCBInr	gi|195352990	201	90148	10	8	6	5	0.22	GM16365 [Drosophila sechellia]
979	1	NCBInr	gi|195353812	26	130985	4	1	4	1	0.03	GM16482 [Drosophila sechellia]							40	2	NCBInr	gi|195352990	195	90148	9	6	5	3	0.13	GM16365 [Drosophila sechellia]
619	1	NCBInr	gi|195339013	59	197145	5	3	5	3	0.06	GM16587 [Drosophila sechellia]							1029	1	NCBInr	gi|195353812	17	130985	2	1	2	1	0.03	GM16482 [Drosophila sechellia]
465	1	NCBInr	gi|195350287	82	82000	9	3	6	3	0.14	GM16624 [Drosophila sechellia]							331	1	NCBInr	gi|195339013	100	197145	3	2	2	1	0.04	GM16587 [Drosophila sechellia]
385	1	NCBInr	gi|195356868	112	22761	11	8	7	5	1.17	GM16917 [Drosophila sechellia]							336	1	NCBInr	gi|195356868	98	22761	19	9	7	5	1.17	GM16917 [Drosophila sechellia]
350	2	NCBInr	gi|195356868	92	22761	16	10	6	4	0.86	GM16917 [Drosophila sechellia]							710	1	NCBInr	gi|195345195	34	36992	5	3	3	3	0.34	GM16988 [Drosophila sechellia]
710	1	NCBInr	gi|195345195	34	36992	5	3	3	3	0.34	GM16988 [Drosophila sechellia]							1041	1	NCBInr	gi|195344632	16	36485	2	1	2	1	0.1	GM17144 [Drosophila sechellia]
293	1	NCBInr	gi|195344560	141	22420	4	3	3	2	0.37	GM17161 [Drosophila sechellia]							660	1	NCBInr	gi|195344486	37	49114	2	2	2	2	0.16	GM17178 [Drosophila sechellia]
571	1	NCBInr	gi|195339583	62	31037	5	4	4	3	0.41	GM17765 [Drosophila sechellia]							843	1	NCBInr	gi|195339593	28	11578	2	2	1	1	0.34	GM17810 [Drosophila sechellia]
1051	1	NCBInr	gi|195339593	21	11578	2	2	2	2	0.81	GM17810 [Drosophila sechellia]							910	1	NCBInr	gi|195339593	24	11578	2	1	1	1	0.34	GM17810 [Drosophila sechellia]
845	1	NCBInr	gi|195342490	34	1548705	3	1	3	1		GM18084 [Drosophila sechellia]							511	1	NCBInr	gi|195341893	61	25750	4	2	3	1	0.15	GM18256 [Drosophila sechellia]
170	2	NCBInr	gi|195336064	157	40482	22	16	10	9	1.22	GM19795 [Drosophila sechellia]							94	1	NCBInr	gi|195342874	393	45863	26	21	14	10	1.56	GM18587 [Drosophila sechellia]
1103	1	NCBInr	gi|195335699	19	25728	2	1	2	1	0.15	GM19878 [Drosophila sechellia]							625	1	NCBInr	gi|195347396	47	155081	3	1	3	1	0.02	GM19071 [Drosophila sechellia]
112	1	NCBInr	gi|195334178	348	31386	27	22	10	9	1.78	GM20252 [Drosophila sechellia]							854	1	NCBInr	gi|195347500	27	41600	3	1	2	1	0.09	GM19101 [Drosophila sechellia]
167	1	NCBInr	gi|195333539	266	55235	16	15	9	8	0.92	GM20403 [Drosophila sechellia]							198	2	NCBInr	gi|195336064	126	40482	22	15	10	9	1.22	GM19795 [Drosophila sechellia]
1079	1	NCBInr	gi|195333289	18	60185	3	1	3	1	0.06	GM20476 [Drosophila sechellia]							227	2	NCBInr	gi|195336064	157	40482	27	16	10	8	1.03	GM19795 [Drosophila sechellia]
1004	2	NCBInr	gi|195332125	19	24339	3	2	3	2	0.34	GM20792 [Drosophila sechellia]							632	2	NCBInr	gi|195335659	26	140232	4	2	3	2	0.05	GM19891 [Drosophila sechellia]
738	1	NCBInr	gi|195332137	45	208070	7	1	5	1	0.02	GM20959 [Drosophila sechellia]							440	1	NCBInr	gi|195334867	73	110261	8	3	6	2	0.07	GM20071 [Drosophila sechellia]
906	1	NCBInr	gi|195332879	23	26465	3	2	3	2	0.31	GM21142 [Drosophila sechellia]							70	1	NCBInr	gi|195334721	499	80500	21	15	13	9	0.5	GM20116 [Drosophila sechellia]
199	1	NCBInr	gi|195332973	238	65895	13	8	10	7	0.55	GM21168 [Drosophila sechellia]							112	1	NCBInr	gi|195334178	348	31386	27	22	10	9	1.78	GM20252 [Drosophila sechellia]
515	1	NCBInr	gi|195334316	60	91780	4	2	3	2	0.08	GM21533 [Drosophila sechellia]							136	1	NCBInr	gi|195334178	276	31386	27	17	11	9	1.78	GM20252 [Drosophila sechellia]
783	1	NCBInr	gi|195334799	33	62032	3	1	2	1	0.06	GM21660 [Drosophila sechellia]							103	1	NCBInr	gi|195334178	363	31386	26	21	10	8	1.48	GM20252 [Drosophila sechellia]
512	1	NCBInr	gi|195335573	76	24999	4	3	3	3	0.53	GM21876 [Drosophila sechellia]							906	1	NCBInr	gi|195332125	24	24339	1	1	1	1	0.16	GM20792 [Drosophila sechellia]
243	1	NCBInr	gi|195348289	137	46812	9	9	5	5	0.47	GM22299 [Drosophila sechellia]							1025	1	NCBInr	gi|195332125	17	24339	1	1	1	1	0.16	GM20792 [Drosophila sechellia]
578	1	NCBInr	gi|195355469	61	27888	3	3	2	2	0.47	GM22513 [Drosophila sechellia]							1076	1	NCBInr	gi|195332125	14	24339	2	1	2	1	0.16	GM20792 [Drosophila sechellia]
1117	1	NCBInr	gi|195356524	18	55754	2	1	2	1	0.07	GM23359 [Drosophila sechellia]							566	1	NCBInr	gi|195332137	53	208070	11	1	6	1	0.02	GM20959 [Drosophila sechellia]
1011	1	NCBInr	gi|195330718	23	89120	3	2	3	2	0.08	GM23728 [Drosophila sechellia]							360	1	NCBInr	gi|195332879	90	26465	5	3	5	3	0.5	GM21142 [Drosophila sechellia]
1133	1	NCBInr	gi|195329955	15	60191	12	1	2	1	0.06	GM23919 [Drosophila sechellia]							906	1	NCBInr	gi|195332879	23	26465	3	2	3	2	0.31	GM21142 [Drosophila sechellia]
529	1	NCBInr	gi|195329156	69	55446	6	2	3	1	0.07	GM24136 [Drosophila sechellia]							630	1	NCBInr	gi|195332879	47	26465	3	2	3	2	0.31	GM21142 [Drosophila sechellia]
21	1	NCBInr	gi|195359264	1460	132561	95	77	44	38	2.17	GM24372 [Drosophila sechellia]							443	1	NCBInr	gi|195332973	70	65895	7	3	5	2	0.12	GM21168 [Drosophila sechellia]
20	1	NCBInr	gi|195359264	1542	132561	96	74	47	37	2	GM24372 [Drosophila sechellia]							1070	1	NCBInr	gi|195333097	15	148069	2	1	2	1	0.02	GM21210 [Drosophila sechellia]
549	1	NCBInr	gi|195327031	67	152221	4	2	2	1	0.02	GM24682 [Drosophila sechellia]							938	1	NCBInr	gi|195334268	21	295955	4	1	4	1	0.01	GM21519 [Drosophila sechellia]
146	1	NCBInr	gi|195326079	257	47707	16	14	8	6	0.57	GM25076 [Drosophila sechellia]							515	1	NCBInr	gi|195334316	60	91780	4	2	3	2	0.08	GM21533 [Drosophila sechellia]
594	1	NCBInr	gi|195326399	49	27879	4	3	3	2	0.29	GM25169 [Drosophila sechellia]							407	1	NCBInr	gi|195334316	77	91780	3	1	3	1	0.04	GM21533 [Drosophila sechellia]
592	1	NCBInr	gi|195327436	49	425573	3	1	3	1	0.01	GM25434 [Drosophila sechellia]							1030	1	NCBInr	gi|195334316	17	91780	5	1	3	1	0.04	GM21533 [Drosophila sechellia]
308	1	NCBInr	gi|195327496	110	88356	7	4	4	3	0.13	GM25449 [Drosophila sechellia]							783	1	NCBInr	gi|195334799	33	62032	3	1	2	1	0.06	GM21660 [Drosophila sechellia]
78	1	NCBInr	gi|195328091	615	19902	42	29	6	6	4.87	GM25623 [Drosophila sechellia]							167	1	NCBInr	gi|195348289	206	46812	10	8	5	5	0.59	GM22299 [Drosophila sechellia]
535	1	NCBInr	gi|195329726	56	51186	4	1	3	1	0.07	GM26066 [Drosophila sechellia]							243	1	NCBInr	gi|195348289	137	46812	9	9	5	5	0.47	GM22299 [Drosophila sechellia]
856	1	NCBInr	gi|195351029	35	15468	2	1	1	1	0.25	GM26273 [Drosophila sechellia]							203	1	NCBInr	gi|195348289	143	46812	8	7	6	5	0.47	GM22299 [Drosophila sechellia]
115	1	NCBInr	gi|195354367	419	125630	22	15	14	10	0.34	GM26783 [Drosophila sechellia]							108	1	NCBInr	gi|195355441	338	191012	27	17	18	12	0.28	GM22522 [Drosophila sechellia]
757	1	NCBInr	gi|195354349	35	85965	4	2	4	2	0.09	GM26789 [Drosophila sechellia]							930	1	NCBInr	gi|195329156	22	55446	3	1	3	1	0.07	GM24136 [Drosophila sechellia]
883	1	NCBInr	gi|24667089	31	47694	1	1	1	1	0.08	Grasp65 [Drosophila melanogaster]							671	1	NCBInr	gi|195329156	41	55446	3	1	2	1	0.07	GM24136 [Drosophila sechellia]
487	1	NCBInr	gi|1575558	78	25719	3	1	3	1	0.15	GS1-like protein [Drosophila melanogaster]							295	1	NCBInr	gi|195327031	116	152221	6	3	4	3	0.07	GM24682 [Drosophila sechellia]
820	1	NCBInr	gi|21355085	35	21240	2	1	2	1	0.18	GTPase indispensable for equal segregation of chromosomes [Drosophila melanogaster]							965	1	NCBInr	gi|195327031	21	152221	5	1	2	1	0.02	GM24682 [Drosophila sechellia]
662	1	NCBInr	gi|21355085	53	21240	1	1	1	1	0.18	GTPase indispensable for equal segregation of chromosomes [Drosophila melanogaster]							1045	1	NCBInr	gi|195327031	16	152221	5	1	3	1	0.02	GM24682 [Drosophila sechellia]
435	1	NCBInr	gi|21355085	71	21240	1	1	1	1	0.18	GTPase indispensable for equal segregation of chromosomes [Drosophila melanogaster]							149	1	NCBInr	gi|195326079	249	47707	19	13	8	6	0.57	GM25076 [Drosophila sechellia]
749	1	NCBInr	gi|6857182	41	24606	8	4	4	2	0.54	GTP-binding nuclear protein RAN [Drosophila melanogaster]							146	1	NCBInr	gi|195326079	257	47707	16	14	8	6	0.57	GM25076 [Drosophila sechellia]
451	1	NCBInr	gi|24642142	84	124792	3	1	3	1	0.03	HDAC6, isoform A [Drosophila melanogaster]							594	1	NCBInr	gi|195326399	49	27879	4	3	3	2	0.29	GM25169 [Drosophila sechellia]
802	1	NCBInr	gi|17647527	31	22166	2	2	1	1	0.17	heat shock gene 67Bc [Drosophila melanogaster]							439	1	NCBInr	gi|195327436	69	425573	4	2	4	2	0.02	GM25434 [Drosophila sechellia]
586	1	NCBInr	gi|78706622	59	19751	5	4	4	4	1.04	heat shock protein 22, isoform B [Drosophila melanogaster]							592	1	NCBInr	gi|195327436	49	425573	3	1	3	1	0.01	GM25434 [Drosophila sechellia]
722	1	NCBInr	gi|17737553	43	20616	5	4	4	3	0.67	heat shock protein 23, isoform A [Drosophila melanogaster]							249	1	NCBInr	gi|195327496	150	88356	12	6	8	5	0.23	GM25449 [Drosophila sechellia]
814	1	NCBInr	gi|17647519	39	22980	1	1	1	1	0.17	heat shock protein 26 [Drosophila melanogaster]							308	1	NCBInr	gi|195327496	110	88356	7	4	4	3	0.13	GM25449 [Drosophila sechellia]
498	1	NCBInr	gi|17647521	74	23602	3	3	2	2	0.35	heat shock protein 27 [Drosophila melanogaster]							55	2	NCBInr	gi|195328290	655	123558	58	40	27	23	1.21	GM25677 [Drosophila sechellia]
12	3	NCBInr	gi|17738165	533	69701	22	19	9	7	0.6	heat shock protein 68 [Drosophila melanogaster]							535	1	NCBInr	gi|195329726	56	51186	4	1	3	1	0.07	GM26066 [Drosophila sechellia]
39	1	NCBInr	gi|17647529	1041	81814	54	48	22	20	1.65	heat shock protein 83, isoform A [Drosophila melanogaster]							996	1	NCBInr	gi|195351029	17	15468	3	1	3	1	0.25	GM26273 [Drosophila sechellia]
12	1	NCBInr	gi|17737967	1834	71087	99	81	26	22	4.65	heat shock protein cognate 4, isoform A [Drosophila melanogaster]							100	1	NCBInr	gi|195354367	375	125630	19	15	12	9	0.34	GM26783 [Drosophila sechellia]
146	1	NCBInr	gi|157667	317	74162	21	17	13	10	0.63	heat shock protein cognate 71 [Drosophila melanogaster]							97	1	NCBInr	gi|195354367	380	125630	20	16	12	9	0.34	GM26783 [Drosophila sechellia]
12	2	NCBInr	gi|157658	1054	72190	61	39	22	17	1.87	heat shock protein cognate 72 [Drosophila melanogaster]							71	1	NCBInr	gi|195354367	490	125630	18	15	9	8	0.3	GM26783 [Drosophila sechellia]
192	1	NCBInr	gi|4753683	245	88518	13	8	11	8	0.39	heatshock protein cognate 70Cb [Drosophila melanogaster]							559	1	NCBInr	gi|195354349	52	85965	3	3	3	3	0.13	GM26789 [Drosophila sechellia]
793	1	NCBInr	gi|24581952	41	48621	3	3	3	3	0.25	helicase at 25E, isoform A [Drosophila melanogaster]							757	1	NCBInr	gi|195354349	35	85965	4	2	4	2	0.09	GM26789 [Drosophila sechellia]
490	1	NCBInr	gi|24581952	64	48621	4	2	4	2	0.16	helicase at 25E, isoform A [Drosophila melanogaster]							333	1	NCBInr	gi|1575558	100	25719	4	2	2	1	0.15	GS1-like protein [Drosophila melanogaster]
658	1	NCBInr	gi|24581952	49	48621	3	1	3	1	0.08	helicase at 25E, isoform A [Drosophila melanogaster]							572	1	NCBInr	gi|21355085	50	21240	1	1	1	1	0.18	GTPase indispensable for equal segregation of chromosomes [Drosophila melanogaster]
558	1	NCBInr	gi|1280434	53	63713	2	2	2	2	0.12	hemomucin [Drosophila melanogaster]							435	1	NCBInr	gi|21355085	71	21240	1	1	1	1	0.18	GTPase indispensable for equal segregation of chromosomes [Drosophila melanogaster]
1067	1	NCBInr	gi|17737737	21	129297	1	1	1	1	0.03	HEM-protein [Drosophila melanogaster]							450	1	NCBInr	gi|21355085	71	21240	2	2	1	1	0.18	GTPase indispensable for equal segregation of chromosomes [Drosophila melanogaster]
987	1	NCBInr	gi|166033627	18	53369	3	2	3	2	0.14	henna mutant bp [Drosophila melanogaster]							696	1	NCBInr	gi|6857182	39	24606	7	4	4	2	0.54	GTP-binding nuclear protein RAN [Drosophila melanogaster]
1111	1	NCBInr	gi|24660393	18	51628	4	1	4	1	0.07	henna, isoform A [Drosophila melanogaster]							563	1	NCBInr	gi|17647527	52	22166	2	2	1	1	0.17	heat shock gene 67Bc [Drosophila melanogaster]
851	1	NCBInr	gi|209945054	35	22928	5	2	4	2	0.36	heterochromatin protein 1 [Drosophila simulans]							447	1	NCBInr	gi|17737553	72	20616	8	5	5	3	0.98	heat shock protein 23, isoform A [Drosophila melanogaster]
963	1	NCBInr	gi|209945054	25	22928	3	1	3	1	0.17	heterochromatin protein 1 [Drosophila simulans]							503	1	NCBInr	gi|17737553	60	20616	4	4	2	2	0.67	heat shock protein 23, isoform A [Drosophila melanogaster]
896	1	NCBInr	gi|209945054	25	22928	4	1	4	1	0.17	heterochromatin protein 1 [Drosophila simulans]							549	1	NCBInr	gi|17737553	54	20616	5	3	3	1	0.41	heat shock protein 23, isoform A [Drosophila melanogaster]
663	1	NCBInr	gi|17738267	42	39014	3	1	3	1	0.1	heterogeneous nuclear ribonucleoprotein at 98DE, isoform B [Drosophila melanogaster]							528	1	NCBInr	gi|17647521	56	23602	1	1	1	1	0.16	heat shock protein 27 [Drosophila melanogaster]
335	1	NCBInr	gi|18079297	131	59191	6	5	4	3	0.2	hexokinase A, isoform A [Drosophila melanogaster]							746	1	NCBInr	gi|17647521	35	23602	2	1	2	1	0.16	heat shock protein 27 [Drosophila melanogaster]
414	1	NCBInr	gi|10765559	103	50766	12	6	8	5	0.43	hexokinase-C [Drosophila melanogaster]							22	3	NCBInr	gi|17738165	329	69701	17	13	6	4	0.37	heat shock protein 68 [Drosophila melanogaster]
712	1	NCBInr	gi|17933586	38	70618	5	3	4	3	0.17	hexosaminidase 2 [Drosophila melanogaster]							40	1	NCBInr	gi|17647529	819	81814	49	35	20	17	1.32	heat shock protein 83, isoform A [Drosophila melanogaster]
752	1	NCBInr	gi|17933586	44	70618	4	2	2	2	0.11	hexosaminidase 2 [Drosophila melanogaster]							21	1	NCBInr	gi|17737967	1274	71087	71	56	24	19	2.57	heat shock protein cognate 4, isoform A [Drosophila melanogaster]
60	2	NCBInr	gi|195972757	542	11402	26	21	6	6	9.91	histone 4 [Drosophila takahashii]							22	1	NCBInr	gi|17737967	1068	71087	70	52	24	20	2.57	heat shock protein cognate 4, isoform A [Drosophila melanogaster]
704	1	NCBInr	gi|24585669	44	26343	3	3	3	3	0.5	histone H1 [Drosophila melanogaster]							22	1	NCBInr	gi|17737967	1185	71087	66	54	20	17	2.23	heat shock protein cognate 4, isoform A [Drosophila melanogaster]
347	1	NCBInr	gi|24585669	94	26343	9	5	3	3	0.5	histone H1 [Drosophila melanogaster]							234	1	NCBInr	gi|157667	160	74162	16	11	12	8	0.48	heat shock protein cognate 71 [Drosophila melanogaster]
749	1	NCBInr	gi|24585669	44	26343	3	3	2	2	0.31	histone H1 [Drosophila melanogaster]							285	1	NCBInr	gi|4753683	123	88518	5	4	4	4	0.18	heatshock protein cognate 70Cb [Drosophila melanogaster]
[truncated: 1,040 more rows]
